# Supplementary material for: Dimethylnonacethrene – en route to a magnetic switch
Source: Chem Commun (Camb). 2023 May 17;59(50):7743–6. doi: 10.1039/d3cc01301d (PMC10281489; doi:10.1039/d3cc01301d)
Supplement: CC-059-D3CC01301D-s002 [file CC-059-D3CC01301D-s002.cif]

# Electronic Supplementary Material (ESI) for Chemical Communications.
# This journal is © The Royal Society of Chemistry 2023

####################################################################### 
# 
# This file contains crystal structure data downloaded from the 
# Cambridge Structural Database (CSD) hosted by the Cambridge 
# Crystallographic Data Centre (CCDC).
# 
# Full information about CCDC data access policies and citation 
# guidelines are available at http://www.ccdc.cam.ac.uk/access/V1 
# 
# Audit and citation data items may have been added by the CCDC. 
# Please retain this information to preserve the provenance of 
# this file and to allow appropriate attribution of the data. 
# 
#######################################################################

data_cavl1709
_database_code_depnum_ccdc_archive 'CCDC 2233868'
loop_
_audit_author_name
_audit_author_address
'Olivier Blacque'
;University of Zurich
Switzerland
;
_audit_update_record             
;
2023-01-02 deposited with the CCDC.	2023-05-17 downloaded from the CCDC.
;

_audit_creation_date             2021-09-20
_audit_creation_method           
;
Olex2 1.3
(compiled 2020.11.12 svn.r5f609507 for OlexSys, GUI svn.r6272)
;

_chemical_name_common            ?
_chemical_name_systematic        ?
_chemical_formula_moiety         'C40 H34 O4, C H2 Cl2'
_chemical_formula_sum            'C41 H36 Cl2 O4'
_chemical_formula_weight         663.60
_chemical_melting_point          ?

loop_
_atom_type_symbol
_atom_type_description
_atom_type_scat_dispersion_real
_atom_type_scat_dispersion_imag
_atom_type_scat_source
C C 0.0181 0.0091 'International Tables Vol C Tables 4.2.6.8 and 6.1.1.4'
H H 0.0000 0.0000 'International Tables Vol C Tables 4.2.6.8 and 6.1.1.4'
Cl Cl 0.3639 0.7018 'International Tables Vol C Tables 4.2.6.8 and 6.1.1.4'
O O 0.0492 0.0322 'International Tables Vol C Tables 4.2.6.8 and 6.1.1.4'

_shelx_space_group_comment       
;
The symmetry employed for this shelxl refinement is uniquely defined
by the following loop, which should always be used as a source of
symmetry information in preference to the above space-group names.
They are only intended as comments.
;
_space_group_crystal_system      monoclinic
_space_group_IT_number           15
_space_group_name_H-M_alt        'I 1 2/a 1'
_space_group_name_Hall           '-I 2ya'
loop_
_space_group_symop_operation_xyz
'x, y, z'
'-x+1/2, y, -z'
'x+1/2, y+1/2, z+1/2'
'-x+1, y+1/2, -z+1/2'
'-x, -y, -z'
'x-1/2, -y, z'
'-x+1/2, -y+1/2, -z+1/2'
'x, -y+1/2, z+1/2'

_cell_length_a                   8.02420(10)
_cell_length_b                   30.1775(4)
_cell_length_c                   13.9999(2)
_cell_angle_alpha                90
_cell_angle_beta                 105.072(2)
_cell_angle_gamma                90
_cell_volume                     3273.46(8)
_cell_formula_units_Z            4
_cell_measurement_reflns_used    11742
_cell_measurement_temperature    160(1)
_cell_measurement_theta_max      76.2920
_cell_measurement_theta_min      3.5530
_shelx_estimated_absorpt_T_max   0.800
_shelx_estimated_absorpt_T_min   0.618
_exptl_absorpt_coefficient_mu    2.127
_exptl_absorpt_correction_T_max  0.839
_exptl_absorpt_correction_T_min  0.700
_exptl_absorpt_correction_type   analytical
_exptl_absorpt_process_details   
;
CrysAlisPro 1.171.41.113a (Rigaku Oxford Diffraction, 2021)
Analytical numeric absorption correction using a multifaceted crystal
model based on expressions derived by R.C. Clark & J.S. Reid.
(Clark, R. C. & Reid, J. S. (1995). Acta Cryst. A51, 887-897)
Empirical absorption correction using spherical harmonics,
implemented in SCALE3 ABSPACK scaling algorithm.
;

_exptl_crystal_colour            yellow
_exptl_crystal_density_diffrn    1.346
_exptl_crystal_density_meas      ?
_exptl_crystal_density_method    ?
_exptl_crystal_description       block
_exptl_crystal_F_000             1392
loop_
_exptl_crystal_face_index_h
_exptl_crystal_face_index_k
_exptl_crystal_face_index_l
_exptl_crystal_face_perp_dist
-5 -3 0 0.0509
5 4 0 0.0534
0 -1 1 0.0911
0 1 -1 0.1221
-1 5 0 0.0678
-1 5 2 0.0910
1 -5 -4 0.1077
1 -5 -1 0.0995
-3 -5 -3 0.0564
-1 -5 0 0.0737
0 -5 2 0.0885
0 5 1 0.0900
5 -1 -1 0.0521
0 5 2 0.0871

_exptl_crystal_size_max          0.25
_exptl_crystal_size_mid          0.20
_exptl_crystal_size_min          0.11

_diffrn_reflns_av_R_equivalents  0.0167
_diffrn_reflns_av_unetI/netI     0.0099
_diffrn_reflns_Laue_measured_fraction_full 1.000
_diffrn_reflns_Laue_measured_fraction_max 0.999
_diffrn_reflns_limit_h_max       10
_diffrn_reflns_limit_h_min       -10
_diffrn_reflns_limit_k_max       36
_diffrn_reflns_limit_k_min       -37
_diffrn_reflns_limit_l_max       17
_diffrn_reflns_limit_l_min       -16
_diffrn_reflns_number            16896
_diffrn_reflns_point_group_measured_fraction_full 1.000
_diffrn_reflns_point_group_measured_fraction_max 0.999
_diffrn_reflns_theta_full        67.684
_diffrn_reflns_theta_max         74.446
_diffrn_reflns_theta_min         2.929
_diffrn_ambient_environment      N~2~
_diffrn_ambient_temperature      160(1)
_diffrn_detector                 'CCD plate'
_diffrn_detector_area_resol_mean 10.3801
_diffrn_detector_type            Atlas
_diffrn_measured_fraction_theta_full 1.000
_diffrn_measured_fraction_theta_max 0.999
_diffrn_measurement_details      
;
List of Runs (angles in degrees, time in seconds):

  # Type    Start    End  Width  t~exp~   \w     \q     \k     \f   Frames
#--------------------------------------------------------------------------
  1  \w      6.00  82.00   0.80    2.00    --   42.61 -99.00  60.00   95
  2  \w     27.00  97.40   0.80    2.00    --   42.61-125.00 -30.00   88
  3  \w     20.00 116.00   0.80    2.00    --   42.61  37.00-150.00  120
  4  \w     16.00 112.00   0.80    2.00    --   42.61  57.00 -90.00  120
  5  \w    103.00 177.40   0.80    8.00    --  111.00  76.00-154.00   93
  6  \w    104.00 177.60   0.80    8.00    --  111.00 111.00-120.00   92
  7  \w     40.00 134.40   0.80    8.00    --  111.00 -45.00  60.00  118
  8  \w     40.00 134.40   0.80    8.00    --  111.00 -45.00 -60.00  118
  9  \w    103.00 177.40   0.80    8.00    --  111.00  77.00  90.00   93
 10  \w    104.00 177.60   0.80    8.00    --  111.00 111.00 -90.00   92
 11  \w     36.00 108.00   0.80    8.00    --  111.00-111.00 -90.00   90
 12  \w     41.00 138.60   0.80    8.00    --  111.00 -61.00 120.00  122
 13  \w     83.00 177.40   0.80    8.00    --  111.00  61.00-120.00  118
 14  \w     30.00 106.00   0.80    8.00    --  111.00 -94.00 -90.00   95
 15  \w     36.00 108.00   0.80    8.00    --  111.00-111.00 -60.00   90
 16  \w    -65.00  29.40   0.80    2.00    --  -42.61  37.00   0.00  118
 17  \w    -69.00  27.00   0.80    2.00    --  -42.61  57.00-150.00  120
 18  \w     16.00 112.00   0.80    2.00    --   42.61  57.00  90.00  120
 19  \w     16.00 112.00   0.80    2.00    --   42.61  57.00   0.00  120
 20  \w     66.00 152.40   0.80    8.00    --  111.00  15.00  60.00  108
;
_diffrn_measurement_device       'four-circle diffractometer'
_diffrn_measurement_device_type  'SuperNova, Dual, Cu at home/near, Atlas'
_diffrn_measurement_method       '\w scans'
_diffrn_orient_matrix_type       
'CrysAlisPro convention (1999,Acta A55,543-557)'
_diffrn_orient_matrix_UB_11      0.0712866000
_diffrn_orient_matrix_UB_12      -0.0333927000
_diffrn_orient_matrix_UB_13      -0.0627617000
_diffrn_orient_matrix_UB_21      0.1706493000
_diffrn_orient_matrix_UB_22      0.0261118000
_diffrn_orient_matrix_UB_23      0.0209754000
_diffrn_orient_matrix_UB_31      0.0730140000
_diffrn_orient_matrix_UB_32      -0.0284419000
_diffrn_orient_matrix_UB_33      0.0927669000
_diffrn_radiation_monochromator  mirror
_diffrn_radiation_probe          x-ray
_diffrn_radiation_type           'Cu K\a'
_diffrn_radiation_wavelength     1.54184
_diffrn_source                   'micro-focus sealed X-ray tube'
_diffrn_source_type              'SuperNova (Cu) X-ray Source'
_reflns_Friedel_coverage         0.000
_reflns_Friedel_fraction_full    .
_reflns_Friedel_fraction_max     .
_reflns_number_gt                3173
_reflns_number_total             3346

_reflns_special_details          
;
 Reflections were merged by SHELXL according to the crystal
 class for the calculation of statistics and refinement.
 
 _reflns_Friedel_fraction is defined as the number of unique
 Friedel pairs measured divided by the number that would be
 possible theoretically, ignoring centric projections and
 systematic absences.
;
_reflns_threshold_expression     'I > 2\s(I)'
_computing_cell_refinement       'CrysAlisPro 1.171.41.113a (Rigaku OD, 2021)'
_computing_data_collection       'CrysAlisPro 1.171.41.113a (Rigaku OD, 2021)'
_computing_data_reduction        'CrysAlisPro 1.171.41.113a (Rigaku OD, 2021)'
_computing_molecular_graphics    'Olex2 1.3 (Dolomanov et al., 2009)'
_computing_publication_material  'Olex2 1.3 (Dolomanov et al., 2009)'
_computing_structure_refinement  'SHELXL (Sheldrick, 2015b)'
_computing_structure_solution    'SHELXT (Sheldrick, 2015a)'
_refine_diff_density_max         1.124
_refine_diff_density_min         -0.793
_refine_diff_density_rms         0.058
_refine_ls_extinction_coef       .
_refine_ls_extinction_method     none
_refine_ls_goodness_of_fit_ref   1.078
_refine_ls_hydrogen_treatment    constr
_refine_ls_matrix_type           full
_refine_ls_number_parameters     228
_refine_ls_number_reflns         3346
_refine_ls_number_restraints     13
_refine_ls_R_factor_all          0.0669
_refine_ls_R_factor_gt           0.0651
_refine_ls_restrained_S_all      1.294
_refine_ls_shift/su_max          0.000
_refine_ls_shift/su_mean         0.000
_refine_ls_structure_factor_coef Fsqd
_refine_ls_weighting_details     
'w=1/[\s^2^(Fo^2^)+(0.0973P)^2^+4.8628P] where P=(Fo^2^+2Fc^2^)/3'
_refine_ls_weighting_scheme      calc
_refine_ls_wR_factor_gt          0.1836
_refine_ls_wR_factor_ref         0.1853
_refine_special_details          ?
_olex2_refinement_description    
;
1. Fixed Uiso
 At 1.2 times of:
  All C(H) groups, All C(H,H) groups
 At 1.5 times of:
  All C(H,H,H) groups
2. Restrained distances
 Cl1-C21 \\sim Cl2-C21
 with sigma of 0.005
3. Uiso/Uaniso restraints and constraints
C21 \\sim Cl1 \\sim Cl2: within 3A with sigma of 0.001 and sigma for terminal
atoms of 0.002 within 3A
4. Others
 Fixed Sof: C21(0.5) H21A(0.5) H21B(0.5) Cl1(0.5) Cl2(0.5)
5.a Secondary CH2 refined with riding coordinates:
 C15(H15A,H15B), C16(H16A,H16B), C21(H21A,H21B)
5.b Aromatic/amide H refined with riding coordinates:
 C3(H3), C4(H4), C9(H9), C10(H10), C12(H12), C13(H13), C20(H20)
5.c Idealised Me refined as rotating group:
 C18(H18A,H18B,H18C), C19(H19A,H19B,H19C)
;
_atom_sites_solution_hydrogens   geom
_atom_sites_solution_primary     dual
_atom_sites_solution_secondary   ?
loop_
_atom_site_label
_atom_site_type_symbol
_atom_site_fract_x
_atom_site_fract_y
_atom_site_fract_z
_atom_site_U_iso_or_equiv
_atom_site_adp_type
_atom_site_occupancy
_atom_site_site_symmetry_order
_atom_site_calc_flag
_atom_site_refinement_flags_posn
_atom_site_refinement_flags_adp
_atom_site_refinement_flags_occupancy
_atom_site_disorder_assembly
_atom_site_disorder_group
C1 C 0.6866(2) 0.40917(6) 0.45251(13) 0.0253(4) Uani 1 1 d . . . . .
C2 C 0.6045(3) 0.44987(6) 0.41780(15) 0.0321(4) Uani 1 1 d . . . . .
C3 C 0.4487(3) 0.44935(7) 0.34105(16) 0.0364(5) Uani 1 1 d . . . . .
H3 H 0.395452 0.476562 0.315922 0.044 Uiso 1 1 calc R U . . .
C4 C 0.3748(3) 0.41052(7) 0.30314(14) 0.0345(5) Uani 1 1 d . . . . .
H4 H 0.262100 0.410442 0.259625 0.041 Uiso 1 1 calc R U . . .
C5 C 0.4660(2) 0.36989(6) 0.32846(13) 0.0279(4) Uani 1 1 d . . . . .
C6 C 0.6337(2) 0.37022(6) 0.39289(12) 0.0242(4) Uani 1 1 d . . . . .
C7 C 0.7419(2) 0.33146(6) 0.39403(12) 0.0228(4) Uani 1 1 d . . . . .
C8 C 0.6591(2) 0.29009(6) 0.36508(12) 0.0239(4) Uani 1 1 d . . . . .
C9 C 0.4773(2) 0.28998(6) 0.31676(13) 0.0282(4) Uani 1 1 d . . . . .
H9 H 0.418077 0.262557 0.302023 0.034 Uiso 1 1 calc R U . . .
C10 C 0.3894(2) 0.32845(7) 0.29198(13) 0.0302(4) Uani 1 1 d . . . . .
H10 H 0.275555 0.327822 0.249860 0.036 Uiso 1 1 calc R U . . .
C11 C 0.9255(2) 0.33394(6) 0.41349(12) 0.0243(4) Uani 1 1 d . . . . .
C12 C 1.0157(2) 0.29470(6) 0.41914(13) 0.0271(4) Uani 1 1 d . . . . .
H12 H 1.137819 0.295810 0.432042 0.033 Uiso 1 1 calc R U . . .
C13 C 0.9343(2) 0.25338(6) 0.40662(13) 0.0275(4) Uani 1 1 d . . . . .
H13 H 1.002164 0.227179 0.418685 0.033 Uiso 1 1 calc R U . . .
C14 C 0.7570(2) 0.25010(6) 0.37703(12) 0.0248(4) Uani 1 1 d . . . . .
C15 C 0.6657(2) 0.20604(6) 0.35495(13) 0.0289(4) Uani 1 1 d . . . . .
H15A H 0.583281 0.203264 0.396392 0.035 Uiso 1 1 calc R U . . .
H15B H 0.597793 0.205972 0.284928 0.035 Uiso 1 1 calc R U . . .
C16 C 0.7822(3) 0.16601(6) 0.37244(14) 0.0318(4) Uani 1 1 d . . . . .
H16A H 0.860482 0.167680 0.328353 0.038 Uiso 1 1 calc R U . . .
H16B H 0.854169 0.166545 0.441583 0.038 Uiso 1 1 calc R U . . .
C17 C 0.6853(3) 0.12319(7) 0.35439(15) 0.0385(5) Uani 1 1 d . . . . .
C18 C 0.7163(6) 0.04613(9) 0.3415(4) 0.0928(13) Uani 1 1 d . . . . .
H18A H 0.626925 0.045904 0.278658 0.139 Uiso 1 1 calc R U . . .
H18B H 0.664515 0.038482 0.395517 0.139 Uiso 1 1 calc R U . . .
H18C H 0.805732 0.024404 0.338862 0.139 Uiso 1 1 calc R U . . .
C19 C 1.0246(2) 0.37668(6) 0.41565(14) 0.0302(4) Uani 1 1 d . . . . .
H19A H 0.949305 0.399051 0.375492 0.045 Uiso 1 1 calc R U . . .
H19B H 1.124255 0.371488 0.388850 0.045 Uiso 1 1 calc R U . . .
H19C H 1.064618 0.387217 0.484019 0.045 Uiso 1 1 calc R U . . .
C20 C 0.6771(3) 0.49031(7) 0.46256(17) 0.0391(5) Uani 1 1 d . . . . .
H20 H 0.622427 0.517619 0.439502 0.047 Uiso 1 1 calc R U . . .
O1 O 0.5322(3) 0.11866(6) 0.33703(19) 0.0720(6) Uani 1 1 d . . . . .
O2 O 0.7918(3) 0.08939(6) 0.3584(2) 0.0745(7) Uani 1 1 d . . . . .
C21 C 0.2155(11) 0.39519(12) -0.0414(6) 0.0826(10) Uani 0.5 1 d D U P A 1
H21A H 0.254238 0.386650 -0.100479 0.099 Uiso 0.5 1 calc R U P A 1
H21B H 0.089469 0.400077 -0.065188 0.099 Uiso 0.5 1 calc R U P A 1
Cl1 Cl 0.2368(3) 0.34906(5) 0.02781(12) 0.0735(5) Uani 0.5 1 d D U P A 1
Cl2 Cl 0.2989(4) 0.44515(6) -0.0107(3) 0.1140(8) Uani 0.5 1 d D U P A 1

loop_
_atom_site_aniso_label
_atom_site_aniso_U_11
_atom_site_aniso_U_22
_atom_site_aniso_U_33
_atom_site_aniso_U_23
_atom_site_aniso_U_13
_atom_site_aniso_U_12
C1 0.0283(9) 0.0247(8) 0.0270(9) 0.0034(6) 0.0147(7) 0.0012(6)
C2 0.0369(10) 0.0278(9) 0.0377(10) 0.0076(7) 0.0207(8) 0.0051(7)
C3 0.0393(11) 0.0328(10) 0.0409(11) 0.0147(8) 0.0168(9) 0.0112(8)
C4 0.0314(9) 0.0423(11) 0.0308(9) 0.0116(8) 0.0098(8) 0.0089(8)
C5 0.0277(9) 0.0348(10) 0.0227(8) 0.0057(7) 0.0092(7) 0.0045(7)
C6 0.0265(8) 0.0282(9) 0.0202(8) 0.0045(6) 0.0101(6) 0.0014(7)
C7 0.0260(8) 0.0276(9) 0.0160(7) 0.0008(6) 0.0075(6) 0.0009(6)
C8 0.0259(9) 0.0293(9) 0.0173(7) 0.0001(6) 0.0071(6) 0.0002(6)
C9 0.0268(9) 0.0344(10) 0.0230(8) -0.0028(7) 0.0056(7) -0.0034(7)
C10 0.0236(8) 0.0423(11) 0.0228(8) 0.0018(7) 0.0028(7) 0.0016(7)
C11 0.0259(9) 0.0305(9) 0.0176(8) -0.0027(6) 0.0074(6) -0.0020(6)
C12 0.0230(8) 0.0358(10) 0.0224(8) -0.0036(7) 0.0056(7) 0.0008(7)
C13 0.0299(9) 0.0302(9) 0.0223(8) -0.0012(6) 0.0064(7) 0.0053(7)
C14 0.0298(9) 0.0285(9) 0.0165(7) -0.0022(6) 0.0067(6) -0.0004(7)
C15 0.0338(10) 0.0295(10) 0.0236(9) -0.0018(7) 0.0075(7) -0.0014(7)
C16 0.0396(10) 0.0293(10) 0.0277(9) -0.0034(7) 0.0108(8) -0.0012(8)
C17 0.0536(13) 0.0323(11) 0.0291(10) -0.0023(8) 0.0099(9) -0.0029(9)
C18 0.119(3) 0.0268(13) 0.121(3) -0.0108(16) 0.012(2) -0.0062(16)
C19 0.0283(9) 0.0344(10) 0.0317(9) -0.0039(7) 0.0148(7) -0.0044(7)
C20 0.0455(12) 0.0240(9) 0.0554(13) 0.0055(8) 0.0267(9) 0.0042(8)
O1 0.0555(12) 0.0433(10) 0.1078(17) -0.0050(10) 0.0045(11) -0.0159(8)
O2 0.0741(14) 0.0274(9) 0.1212(19) -0.0123(10) 0.0237(13) 0.0015(8)
C21 0.0888(18) 0.0622(15) 0.0916(18) 0.0077(14) 0.0144(16) -0.0039(15)
Cl1 0.0698(9) 0.0617(8) 0.0790(13) 0.0178(6) 0.0014(10) -0.0046(7)
Cl2 0.1243(19) 0.0627(9) 0.1510(19) -0.0035(12) 0.0288(17) -0.0058(10)

_geom_special_details            
;
 All esds (except the esd in the dihedral angle between two l.s. planes)
 are estimated using the full covariance matrix.  The cell esds are taken
 into account individually in the estimation of esds in distances, angles
 and torsion angles; correlations between esds in cell parameters are only
 used when they are defined by crystal symmetry.  An approximate (isotropic)
 treatment of cell esds is used for estimating esds involving l.s. planes.
;
loop_
_geom_bond_atom_site_label_1
_geom_bond_atom_site_label_2
_geom_bond_distance
_geom_bond_site_symmetry_2
_geom_bond_publ_flag
C1 C1 1.449(4) 2_656 ?
C1 C2 1.419(2) . ?
C1 C6 1.440(2) . ?
C2 C3 1.421(3) . ?
C2 C20 1.425(3) . ?
C3 H3 0.9500 . ?
C3 C4 1.357(3) . ?
C4 H4 0.9500 . ?
C4 C5 1.425(3) . ?
C5 C6 1.412(2) . ?
C5 C10 1.428(3) . ?
C6 C7 1.454(2) . ?
C7 C8 1.423(2) . ?
C7 C11 1.429(2) . ?
C8 C9 1.440(2) . ?
C8 C14 1.426(2) . ?
C9 H9 0.9500 . ?
C9 C10 1.356(3) . ?
C10 H10 0.9500 . ?
C11 C12 1.379(3) . ?
C11 C19 1.512(2) . ?
C12 H12 0.9500 . ?
C12 C13 1.397(3) . ?
C13 H13 0.9500 . ?
C13 C14 1.378(3) . ?
C14 C15 1.511(2) . ?
C15 H15A 0.9900 . ?
C15 H15B 0.9900 . ?
C15 C16 1.508(3) . ?
C16 H16A 0.9900 . ?
C16 H16B 0.9900 . ?
C16 C17 1.495(3) . ?
C17 O1 1.197(3) . ?
C17 O2 1.322(3) . ?
C18 H18A 0.9800 . ?
C18 H18B 0.9800 . ?
C18 H18C 0.9800 . ?
C18 O2 1.433(3) . ?
C19 H19A 0.9800 . ?
C19 H19B 0.9800 . ?
C19 H19C 0.9800 . ?
C20 C20 1.352(5) 2_656 ?
C20 H20 0.9500 . ?
C21 H21A 0.9900 . ?
C21 H21B 0.9900 . ?
C21 Cl1 1.679(4) . ?
C21 Cl2 1.660(4) . ?

loop_
_geom_angle_atom_site_label_1
_geom_angle_atom_site_label_2
_geom_angle_atom_site_label_3
_geom_angle
_geom_angle_site_symmetry_1
_geom_angle_site_symmetry_3
_geom_angle_publ_flag
C2 C1 C1 117.85(12) . 2_656 ?
C2 C1 C6 117.86(17) . . ?
C6 C1 C1 124.24(10) . 2_656 ?
C1 C2 C3 119.25(18) . . ?
C1 C2 C20 119.35(19) . . ?
C3 C2 C20 121.38(18) . . ?
C2 C3 H3 119.5 . . ?
C4 C3 C2 120.94(17) . . ?
C4 C3 H3 119.5 . . ?
C3 C4 H4 119.9 . . ?
C3 C4 C5 120.13(18) . . ?
C5 C4 H4 119.9 . . ?
C4 C5 C10 121.30(17) . . ?
C6 C5 C4 119.69(17) . . ?
C6 C5 C10 118.99(16) . . ?
C1 C6 C7 124.39(15) . . ?
C5 C6 C1 117.67(16) . . ?
C5 C6 C7 117.94(16) . . ?
C8 C7 C6 118.02(15) . . ?
C8 C7 C11 118.81(15) . . ?
C11 C7 C6 122.89(16) . . ?
C7 C8 C9 118.47(16) . . ?
C7 C8 C14 120.48(16) . . ?
C14 C8 C9 120.89(16) . . ?
C8 C9 H9 119.5 . . ?
C10 C9 C8 120.97(17) . . ?
C10 C9 H9 119.5 . . ?
C5 C10 H10 119.6 . . ?
C9 C10 C5 120.76(16) . . ?
C9 C10 H10 119.6 . . ?
C7 C11 C19 124.03(16) . . ?
C12 C11 C7 117.75(16) . . ?
C12 C11 C19 117.76(16) . . ?
C11 C12 H12 118.7 . . ?
C11 C12 C13 122.54(16) . . ?
C13 C12 H12 118.7 . . ?
C12 C13 H13 119.5 . . ?
C14 C13 C12 120.93(16) . . ?
C14 C13 H13 119.5 . . ?
C8 C14 C15 119.83(16) . . ?
C13 C14 C8 117.96(16) . . ?
C13 C14 C15 122.20(16) . . ?
C14 C15 H15A 108.5 . . ?
C14 C15 H15B 108.5 . . ?
H15A C15 H15B 107.5 . . ?
C16 C15 C14 115.11(16) . . ?
C16 C15 H15A 108.5 . . ?
C16 C15 H15B 108.5 . . ?
C15 C16 H16A 109.0 . . ?
C15 C16 H16B 109.0 . . ?
H16A C16 H16B 107.8 . . ?
C17 C16 C15 113.07(17) . . ?
C17 C16 H16A 109.0 . . ?
C17 C16 H16B 109.0 . . ?
O1 C17 C16 126.5(2) . . ?
O1 C17 O2 122.6(2) . . ?
O2 C17 C16 111.0(2) . . ?
H18A C18 H18B 109.5 . . ?
H18A C18 H18C 109.5 . . ?
H18B C18 H18C 109.5 . . ?
O2 C18 H18A 109.5 . . ?
O2 C18 H18B 109.5 . . ?
O2 C18 H18C 109.5 . . ?
C11 C19 H19A 109.5 . . ?
C11 C19 H19B 109.5 . . ?
C11 C19 H19C 109.5 . . ?
H19A C19 H19B 109.5 . . ?
H19A C19 H19C 109.5 . . ?
H19B C19 H19C 109.5 . . ?
C2 C20 H20 119.6 . . ?
C20 C20 C2 120.87(12) 2_656 . ?
C20 C20 H20 119.6 2_656 . ?
C17 O2 C18 117.1(3) . . ?
H21A C21 H21B 105.9 . . ?
Cl1 C21 H21A 105.0 . . ?
Cl1 C21 H21B 105.0 . . ?
Cl2 C21 H21A 105.0 . . ?
Cl2 C21 H21B 105.0 . . ?
Cl2 C21 Cl1 129.0(5) . . ?
C21 Cl1 H21A 75.3(5) . 2 ?

loop_
_geom_torsion_atom_site_label_1
_geom_torsion_atom_site_label_2
_geom_torsion_atom_site_label_3
_geom_torsion_atom_site_label_4
_geom_torsion
_geom_torsion_site_symmetry_1
_geom_torsion_site_symmetry_2
_geom_torsion_site_symmetry_3
_geom_torsion_site_symmetry_4
_geom_torsion_publ_flag
C1 C1 C2 C3 -162.40(19) 2_656 . . . ?
C1 C1 C2 C20 15.8(3) 2_656 . . . ?
C1 C1 C6 C5 152.6(2) 2_656 . . . ?
C1 C1 C6 C7 -28.0(3) 2_656 . . . ?
C1 C2 C3 C4 2.3(3) . . . . ?
C1 C2 C20 C20 0.0(4) . . . 2_656 ?
C1 C6 C7 C8 155.22(16) . . . . ?
C1 C6 C7 C11 -31.0(2) . . . . ?
C2 C1 C6 C5 -24.8(2) . . . . ?
C2 C1 C6 C7 154.61(16) . . . . ?
C2 C3 C4 C5 -10.0(3) . . . . ?
C3 C2 C20 C20 178.1(2) . . . 2_656 ?
C3 C4 C5 C6 -0.2(3) . . . . ?
C3 C4 C5 C10 178.13(18) . . . . ?
C4 C5 C6 C1 17.6(2) . . . . ?
C4 C5 C6 C7 -161.88(16) . . . . ?
C4 C5 C10 C9 -179.86(17) . . . . ?
C5 C6 C7 C8 -25.3(2) . . . . ?
C5 C6 C7 C11 148.43(16) . . . . ?
C6 C1 C2 C3 15.2(2) . . . . ?
C6 C1 C2 C20 -166.62(16) . . . . ?
C6 C5 C10 C9 -1.5(3) . . . . ?
C6 C7 C8 C9 13.0(2) . . . . ?
C6 C7 C8 C14 -171.72(15) . . . . ?
C6 C7 C11 C12 175.79(15) . . . . ?
C6 C7 C11 C19 -12.1(2) . . . . ?
C7 C8 C9 C10 5.3(2) . . . . ?
C7 C8 C14 C13 -7.2(2) . . . . ?
C7 C8 C14 C15 174.27(14) . . . . ?
C7 C11 C12 C13 0.0(3) . . . . ?
C8 C7 C11 C12 -10.5(2) . . . . ?
C8 C7 C11 C19 161.61(15) . . . . ?
C8 C9 C10 C5 -11.4(3) . . . . ?
C8 C14 C15 C16 -178.68(15) . . . . ?
C9 C8 C14 C13 168.05(16) . . . . ?
C9 C8 C14 C15 -10.5(2) . . . . ?
C10 C5 C6 C1 -160.79(16) . . . . ?
C10 C5 C6 C7 19.7(2) . . . . ?
C11 C7 C8 C9 -161.07(15) . . . . ?
C11 C7 C8 C14 14.3(2) . . . . ?
C11 C12 C13 C14 7.3(3) . . . . ?
C12 C13 C14 C8 -3.5(2) . . . . ?
C12 C13 C14 C15 175.01(16) . . . . ?
C13 C14 C15 C16 2.8(2) . . . . ?
C14 C8 C9 C10 -169.98(16) . . . . ?
C14 C15 C16 C17 177.15(15) . . . . ?
C15 C16 C17 O1 -6.9(3) . . . . ?
C15 C16 C17 O2 172.10(19) . . . . ?
C16 C17 O2 C18 -179.5(3) . . . . ?
C19 C11 C12 C13 -172.60(15) . . . . ?
C20 C2 C3 C4 -175.86(19) . . . . ?
O1 C17 O2 C18 -0.4(4) . . . . ?

_shelx_res_file                  
;
TITL cavl1709_a.res in I2/a
    cavl1709.res
    created by SHELXL-2018/3 at 11:34:09 on 20-Sep-2021
CELL 1.54184 8.0242 30.1775 13.9999 90 105.072 90
ZERR 4 0.0001 0.0004 0.0002 0 0.002 0
LATT 2
SYMM 0.5-X,+Y,-Z
SFAC C H Cl O
UNIT 164 144 8 16
EQIV $1 0.5-X,+Y,-Z
SADI 0.005 Cl1 C21 Cl2 C21
SIMU 0.001 0.002 3 C21 Cl1 Cl2

L.S. 10 0 0
PLAN  20
SIZE 0.11 0.2 0.25
TEMP -113.1(10)
CONF
FREE C10 Cl1_$1
FREE C10 Cl2_$1
FREE Cl2 C21_$1
FREE Cl2 H21b_$1
FREE Cl2 Cl2_$1
FREE C21 C21_$1
FREE C21 Cl1_$1
FREE C21 Cl2_$1
FREE Cl1 C21_$1
FREE Cl1 H21a_$1
FREE Cl1 Cl1_$1
list 4
MORE -1
BOND $H
fmap 2 53
acta
REM <olex2.extras>
REM <HklSrc "%.\\cavl1709.hkl">
REM </olex2.extras>

WGHT    0.097300    4.862800
FVAR       3.35336
C1    1    0.686617    0.409168    0.452507    11.00000    0.02834    0.02470 =
         0.02705    0.00335    0.01469    0.00116
C2    1    0.604466    0.449866    0.417797    11.00000    0.03687    0.02778 =
         0.03769    0.00761    0.02065    0.00505
C3    1    0.448673    0.449348    0.341052    11.00000    0.03926    0.03276 =
         0.04086    0.01467    0.01676    0.01124
AFIX  43
H3    2    0.395452    0.476562    0.315922    11.00000   -1.20000
AFIX   0
C4    1    0.374810    0.410521    0.303136    11.00000    0.03138    0.04229 =
         0.03079    0.01159    0.00983    0.00890
AFIX  43
H4    2    0.262100    0.410442    0.259625    11.00000   -1.20000
AFIX   0
C5    1    0.465967    0.369889    0.328459    11.00000    0.02774    0.03482 =
         0.02266    0.00570    0.00916    0.00446
C6    1    0.633711    0.370220    0.392885    11.00000    0.02651    0.02823 =
         0.02015    0.00446    0.01011    0.00140
C7    1    0.741884    0.331464    0.394033    11.00000    0.02601    0.02760 =
         0.01601    0.00080    0.00752    0.00090
C8    1    0.659139    0.290089    0.365081    11.00000    0.02586    0.02927 =
         0.01733    0.00006    0.00707    0.00015
C9    1    0.477316    0.289982    0.316759    11.00000    0.02681    0.03442 =
         0.02302   -0.00276    0.00561   -0.00336
AFIX  43
H9    2    0.418077    0.262557    0.302023    11.00000   -1.20000
AFIX   0
C10   1    0.389406    0.328447    0.291980    11.00000    0.02361    0.04225 =
         0.02282    0.00175    0.00284    0.00155
AFIX  43
H10   2    0.275555    0.327822    0.249860    11.00000   -1.20000
AFIX   0
C11   1    0.925475    0.333940    0.413485    11.00000    0.02590    0.03049 =
         0.01760   -0.00271    0.00743   -0.00203
C12   1    1.015660    0.294700    0.419138    11.00000    0.02297    0.03581 =
         0.02243   -0.00358    0.00558    0.00083
AFIX  43
H12   2    1.137819    0.295810    0.432042    11.00000   -1.20000
AFIX   0
C13   1    0.934298    0.253381    0.406620    11.00000    0.02991    0.03024 =
         0.02228   -0.00121    0.00638    0.00528
AFIX  43
H13   2    1.002164    0.227179    0.418685    11.00000   -1.20000
AFIX   0
C14   1    0.757045    0.250103    0.377026    11.00000    0.02979    0.02848 =
         0.01653   -0.00217    0.00672   -0.00040
C15   1    0.665671    0.206043    0.354955    11.00000    0.03377    0.02949 =
         0.02356   -0.00183    0.00747   -0.00140
AFIX  23
H15A  2    0.583281    0.203264    0.396392    11.00000   -1.20000
H15B  2    0.597793    0.205972    0.284928    11.00000   -1.20000
AFIX   0
C16   1    0.782175    0.166006    0.372444    11.00000    0.03963    0.02928 =
         0.02770   -0.00343    0.01082   -0.00120
AFIX  23
H16A  2    0.860482    0.167680    0.328353    11.00000   -1.20000
H16B  2    0.854169    0.166545    0.441583    11.00000   -1.20000
AFIX   0
C17   1    0.685306    0.123192    0.354389    11.00000    0.05365    0.03225 =
         0.02912   -0.00228    0.00992   -0.00293
C18   1    0.716268    0.046127    0.341520    11.00000    0.11940    0.02682 =
         0.12104   -0.01079    0.01153   -0.00619
AFIX 137
H18A  2    0.626925    0.045904    0.278658    11.00000   -1.50000
H18B  2    0.664515    0.038482    0.395517    11.00000   -1.50000
H18C  2    0.805732    0.024404    0.338862    11.00000   -1.50000
AFIX   0
C19   1    1.024632    0.376682    0.415652    11.00000    0.02833    0.03443 =
         0.03171   -0.00393    0.01476   -0.00442
AFIX 137
H19A  2    0.949305    0.399051    0.375492    11.00000   -1.50000
H19B  2    1.124255    0.371488    0.388850    11.00000   -1.50000
H19C  2    1.064618    0.387217    0.484019    11.00000   -1.50000
AFIX   0
C20   1    0.677119    0.490306    0.462564    11.00000    0.04546    0.02403 =
         0.05543    0.00548    0.02675    0.00418
AFIX  43
H20   2    0.622427    0.517619    0.439502    11.00000   -1.20000
AFIX   0
O1    4    0.532188    0.118661    0.337027    11.00000    0.05549    0.04329 =
         0.10776   -0.00499    0.00449   -0.01591
O2    4    0.791755    0.089393    0.358371    11.00000    0.07407    0.02742 =
         0.12116   -0.01229    0.02374    0.00150

PART 1
C21   1    0.215493    0.395186   -0.041429    10.50000    0.08880    0.06223 =
         0.09159    0.00766    0.01436   -0.00386
AFIX  23
H21A  2    0.254238    0.386650   -0.100479    10.50000   -1.20000
H21B  2    0.089469    0.400077   -0.065188    10.50000   -1.20000
AFIX   0
CL1   3    0.236807    0.349056    0.027808    10.50000    0.06979    0.06170 =
         0.07900    0.01780    0.00138   -0.00455
CL2   3    0.298903    0.445154   -0.010747    10.50000    0.12432    0.06266 =
         0.15103   -0.00346    0.02879   -0.00584
HKLF 4


REM  cavl1709_a.res in I2/a
REM wR2 = 0.1853, GooF = S = 1.078, Restrained GooF = 1.294 for all data
REM R1 = 0.0651 for 3173 Fo > 4sig(Fo) and 0.0669 for all 3346 data
REM 228 parameters refined using 13 restraints

END

WGHT      0.0973      4.8628

REM Highest difference peak  1.124,  deepest hole -0.793,  1-sigma level  0.058
Q1    1   0.2076  0.3403  0.1780  11.00000  0.05    1.12
Q2    1   0.2209  0.4387 -0.0450  11.00000  0.05    0.66
Q3    1   0.2448  0.4020 -0.0448  11.00000  0.05    0.36
Q4    1   0.6055  0.1164  0.3924  11.00000  0.05    0.27
Q5    1   0.8332  0.3382  0.4069  11.00000  0.05    0.20
Q6    1   0.6382  0.4230  0.4494  11.00000  0.05    0.19
Q7    1   0.7828  0.0977  0.4142  11.00000  0.05    0.18
Q8    1   0.9536  0.3215  0.4079  11.00000  0.05    0.18
Q9    1   0.4410  0.2565  0.2746  11.00000  0.05    0.18
Q10   1   0.9729  0.3583  0.4167  11.00000  0.05    0.17
Q11   1   0.5682  0.2962  0.3428  11.00000  0.05    0.17
Q12   1   0.6990  0.2865  0.3644  11.00000  0.05    0.16
Q13   1   0.8742  0.0952  0.4003  11.00000  0.05    0.16
Q14   1   0.7039  0.3402  0.3999  11.00000  0.05    0.16
Q15   1   0.7175  0.2595  0.3789  11.00000  0.05    0.16
Q16   1   0.5661  0.3750  0.3505  11.00000  0.05    0.16
Q17   1   0.7190  0.3211  0.3805  11.00000  0.05    0.16
Q18   1   0.6522  0.3875  0.4329  11.00000  0.05    0.16
Q19   1   0.4493  0.3561  0.2994  11.00000  0.05    0.15
Q20   1   0.6838  0.3608  0.3869  11.00000  0.05    0.15
;
_shelx_res_checksum              4422
_shelx_hkl_file                  
;
   0   0   2 100397. 516.965   2
   0   0  -2 101342. 387.064  18
   0   0  -4 999999. 2537.27   3
   0   0   4 992625. 2592.50   1
   0   0  -6 27593.0 304.367  18
   0   0   6 27776.6 573.704  17
   0   0   6 29276.7 507.406   2
   0   0  -6 28371.3 536.858   3
   0   0   8 35.5849 37.6083  17
   0   0  -8 146.142 57.8256   3
   0   0  10 2305.15 240.226  17
   0   0  10 2205.58 115.250  10
   0   0 -10 2358.54 215.673   3
   0   0  12-7.42978 25.2480   6
   0   0  12 40.8235 34.6824   7
   0   0  12 10.5230 32.3998  10
   0   0  12-10.4761 26.3687  12
   0   0  14 861.632 76.1870  10
   0   0  14 712.040 63.6433   7
   0   0  14 783.038 67.9244   6
   0   0  14 777.647 72.3225  12
   0   0  16 3269.19 103.630  12
   0   0  16 3402.28 109.578  10
   0   1   1 33557.1 193.757  19
   0  -1   1 34163.6 232.126  17
   0   1   1 33889.0 255.941  17
   0   1   1 32866.9 230.421   1
   0  -1   1 32984.0 239.339   2
   0  -1   1 34745.0 176.885  16
   0  -1  -1 33794.3 201.283  18
   0   1   3 1415.26 84.6563   1
   0  -1  -3 1315.48 58.3154  18
   0   1  -3 1436.44 56.3461  18
   0   1   3 1348.84 88.6263  17
   0  -1   3 1501.16 89.5360  17
   0   1   3 1429.34 64.4763  19
   0   1   3 1368.15 73.7968   2
   0  -1   3 1415.30 80.1044   2
   0   1   5 42863.6 539.399   2
   0  -1  -5 42823.2 606.708   3
   0  -1   5 42020.2 555.588   2
   0   1  -5 40927.3 568.177   3
   0   1  -5 42215.4 363.560  18
   0  -1  -5 41671.9 389.876  18
   0   1   5 41011.2 628.703  17
   0  -1   5 42251.0 625.389  17
   0  -1   5 41575.6 607.228   1
   0  -1   7 201423. 1496.69   2
   0  -1  -7 203864. 1630.42   3
   0   1  -7 198767. 1554.56   3
   0   1   7 198628. 1716.44  17
   0  -1   7 200663. 1701.85  17
   0   1  -9 77.7658 38.9326   3
   0  -1  -9-10.5125 39.1145   3
   0   1   9 51.1797 48.7668  17
   0  -1   9 47.4923 38.1959  17
   0  -1  11 19281.1 346.387   6
   0   1  11 19607.3 345.466   6
   0   1  11 20004.8 358.998  10
   0  -1  11 19738.7 357.763  10
   0  -1  11 19387.5 353.577  12
   0   1  11 19715.5 362.693  12
   0  -1  11 20696.2 752.592  17
   0   1  11 19686.1 742.143  17
   0   1  11 19954.1 351.896   7
   0  -1  11 19395.0 339.326   7
   0  -1 -11 20024.6 675.475   3
   0   1  13 527.613 63.7076  10
   0  -1  13 616.256 67.5004  10
   0  -1  13 634.575 71.5093  12
   0   1  13 479.027 58.1176   7
   0   1  13 501.127 58.7149   6
   0  -1  13 557.389 63.1080   6
   0  -1  13 547.278 60.9793   7
   0   1  13 500.021 64.6028  12
   0   1  15 1290.81 74.2517   7
   0  -1  15 1358.29 82.3083  12
   0   1  15 1296.17 81.7947  12
   0   1  15 1282.50 81.0093  10
   0  -1  15 1232.34 79.7278  10
   0   2   0 90064.8 300.260   4
   0  -2   0 90561.7 352.381  16
   0   2   2 45506.6 324.504  19
   0  -2   2 46702.3 382.303  17
   0   2   2 45203.3 421.228  17
   0  -2   2 45583.9 397.598   1
   0  -2   2 46852.6 289.309  16
   0  -2   2 45636.5 395.270   2
   0  -2  -4 223058. 907.678  18
   0  -2   4 225395. 1186.56   2
   0   2  -4 229591. 1128.94   3
   0  -2  -4 223501. 1259.37   3
   0   2   4 215413. 1293.37  17
   0   2  -4 219045. 806.715  18
   0  -2   4 222060. 1238.83   1
   0  -2   4 219003. 1238.45  17
   0   2   4 221546. 927.410  19
   0  -2   6 51600.4 767.793   1
   0  -2  -6 51978.3 480.724  18
   0  -2   6 52011.1 768.751  17
   0   2   6 50042.4 788.240  17
   0   2  -6 50670.2 698.768   3
   0  -2  -6 51579.3 767.176   3
   0  -2   6 52016.7 704.364   2
   0  -2   8 13563.6 479.855  17
   0   2   8 13016.4 488.355  17
   0  -2   8 13004.5 422.581   2
   0  -2  -8 13229.1 472.507   3
   0   2  -8 13632.9 431.319   3
   0   2 -10 17527.0 571.399   3
   0  -2 -10 17435.2 615.102   3
   0   2  10 18363.2 325.914   7
   0  -2  10 18339.7 327.193  12
   0  -2  10 18046.4 326.325  10
   0   2  10 17563.0 323.223  10
   0  -2  10 17790.3 319.808   6
   0  -2  10 18413.9 657.013  17
   0   2  10 18111.7 671.355  17
   0   2  12 574.465 69.1921  10
   0  -2  12 666.830 73.4977  10
   0   2  12 605.484 70.9741   7
   0  -2  12 626.078 66.3623   7
   0  -2  12 775.044 77.3818   6
   0   2  12 626.489 67.6077   6
   0  -2  12 710.719 75.8438  12
   0   2  12 634.139 72.0332  12
   0  -2  14 873.457 76.1246  10
   0   2  14 859.888 74.4380  10
   0   2  14 767.161 66.6607   7
   0   2  14 793.054 66.8272   6
   0  -2  14 896.039 74.9699  12
   0   2  14 771.497 73.1385  12
   0   2  16 932.629 48.9949   7
   0   2  16 887.585 56.4046  10
   0  -2  16 982.332 59.9045  10
   0   2  16 918.201 56.0280  12
   0  -2  16 1001.68 56.1709  12
   0  -3   1 9515.26 135.651  16
   0   3   1 9250.21 145.084  19
   0  -3  -1 8756.36 153.765  18
   0  -3   1 9582.52 106.324  17
   0   3   1 9363.10 147.073  17
   0  -3   1 9519.74 141.895   1
   0   3   1 9153.99 150.047   4
   0   3  -1 8483.45 122.399   4
   0   3  -3 47924.6 411.349   3
   0  -3   3 46998.7 498.697   2
   0  -3   3 47724.8 498.857   1
   0   3   3 47210.1 531.721  17
   0  -3   3 46724.6 474.009  17
   0   3   3 46052.1 406.044  19
   0  -3   3 47378.2 357.145  16
   0  -3  -3 48405.3 419.855  18
   0  -3   5 35127.8 539.329   2
   0  -3  -5 34167.7 573.919   3
   0  -3   5 36176.3 573.907   1
   0   3  -5 34219.3 495.264   3
   0  -3   5 36046.0 562.468  17
   0   3   5 34837.7 593.138  17
   0   3  -5 34822.4 352.772  18
   0  -3  -5 35140.4 411.381  18
   0   3   5 34804.0 418.089  19
   0  -3   7 94569.1 1065.18   2
   0   3   7 93375.5 1193.32  17
   0  -3   7 94966.7 1149.25  17
   0  -3  -7 97244.0 1163.04   3
   0   3  -7 96994.0 1023.22   3
   0   3   9 28901.5 791.936  17
   0  -3   9 30360.5 776.819  17
   0  -3  -9 30899.3 775.667   3
   0   3  -9 30047.0 676.293   3
   0   3  11 49542.8 1184.26  17
   0  -3  11 50583.6 1158.08  17
   0  -3  11 48532.6 554.532   6
   0   3  11 48635.4 536.692   6
   0  -3  11 48974.4 565.073  10
   0   3  11 48071.0 560.092  10
   0  -3 -11 47924.6 1082.66   3
   0   3  11 49322.0 562.158   7
   0  -3  11 49067.3 556.006  12
   0  -3  13 250.318 46.9292   6
   0   3  13 289.079 44.4890   6
   0   3  13 253.147 50.3010  12
   0  -3  13 282.614 50.1183  12
   0  -3  13 280.598 50.5754  10
   0   3  13 272.322 44.2060  10
   0   3  13 281.844 52.1231   7
   0   3  15 709.270 58.6737   7
   0  -3  15 839.644 62.8517  12
   0   3  15 821.610 67.7089  12
   0   3  15 937.012 68.7620  10
   0  -3  15 875.072 68.3846  10
   0  -4   0 447168. 1111.29  16
   0  -4   2 2710.47 103.029   1
   0   4   2 2620.70 107.556  17
   0  -4   2 2772.89 87.9408  17
   0  -4  -2 2513.05 99.3662  18
   0   4   2 2667.26 95.7439  19
   0   4  -2 2358.27 59.8858   3
   0  -4   2 2721.90 87.5620  16
   0  -4  -4 11024.9 298.093   3
   0  -4   4 10996.5 282.188   2
   0  -4   4 11237.9 270.739  17
   0   4   4 10472.3 293.846  17
   0  -4  -4 11106.5 235.804  18
   0  -4   4 10732.7 280.733   1
   0   4   4 10849.9 229.675  19
   0   4  -4 11713.3 235.751   3
   0  -4   6 13645.3 399.479   1
   0   4   6 12977.8 408.898  17
   0  -4   6 14052.7 392.229  17
   0  -4   6 13774.1 382.209   2
   0   4  -6 13571.4 337.927   3
   0  -4  -6 14129.6 415.145   3
   0   4   8 2278.81 210.071  17
   0  -4   8 2554.95 208.069  17
   0  -4  -8 2146.23 197.625   3
   0   4  -8 1832.97 157.710   3
   0  -4   8 2103.27 177.043   2
   0   4  10 113.328 30.0822  10
   0  -4  10 66.0716 23.6189  10
   0   4  10 97.8243 59.2539  17
   0  -4  10 14.5671 38.1108  17
   0   4  10-4.49599 28.5116   7
   0  -4  10 9.11317 20.9028   6
   0  -4  10 3.53055 24.6308  12
   0  -4 -10-41.4926 46.0934   3
   0  -4  12 111.247 36.7979  12
   0   4  12 78.5388 38.0111  12
   0   4  12 109.588 37.6644   7
   0   4  12 64.6178 23.3349   6
   0  -4  12 117.286 38.6481   6
   0   4  12 106.326 33.3312  10
   0  -4  12 145.413 35.2400  10
   0   4  14 2158.73 114.403  10
   0  -4  14 2175.75 114.602  10
   0   4  14 2214.18 119.310  12
   0  -4  14 2042.66 106.321  12
   0   4  14 2047.13 98.8842   6
   0   4  14 2321.10 117.344   7
   0   4  16 1417.67 68.8351  10
   0   4  16 1525.41 72.4808  12
   0  -4  16 1341.99 58.6753  12
   0   4  16 1422.30 63.7500   7
   0  -5   1 118456. 558.117   1
   0   5   1 122117. 667.218  19
   0  -5   1 120632. 627.681  16
   0  -5  -1 118268. 674.494  16
   0   5   1 116451. 556.139  17
   0  -5   1 118555. 684.582   2
   0   5   1 119191. 631.006   4
   0   5  -1 116995. 543.401   4
   0   5  -3 23548.9 249.763   3
   0  -5   3 25515.3 331.887  17
   0  -5   3 24822.3 374.339   1
   0   5   3 23820.4 390.434  17
   0  -5   3 24774.7 303.621  16
   0  -5  -3 24620.5 357.953  18
   0  -5   3 25587.0 403.092   2
   0   5   3 23409.3 331.789  19
   0   5   5 153.086 48.5919  17
   0  -5   5 183.216 46.4844  17
   0  -5   5 117.828 42.1333   1
   0  -5   5 214.869 48.0891   2
   0   5  -5 175.393 36.5677   3
   0   5  -5 198.390 35.9828  18
   0  -5  -5 174.894 38.4008  18
   0  -5  -7 2068.81 132.638  16
   0   5   7 1877.58 176.630  17
   0  -5   7 2159.93 171.896  17
   0  -5  -7 2070.58 177.962   3
   0   5  -7 2238.44 148.154   3
   0  -5   7 2145.21 178.915   1
   0  -5   7 2076.25 167.634   2
   0  -5   9 1131.32 145.942   2
   0  -5  -9 1029.13 155.659   3
   0  -5   9 1105.91 148.896  17
   0   5   9 1018.05 156.723  17
   0  -5 -11-28.2895 43.5720   3
   0   5  11-13.8329 27.8408  10
   0  -5  11 108.088 36.5232  10
   0   5  11 26.4573 30.2829   7
   0  -5  11 0.89659 26.9669   6
   0   5  11-43.6207 29.3530   6
   0  -5  11 38.0481 40.0363  12
   0   5  11 111.859 73.4843  17
   0  -5  11 55.7643 50.5338  17
   0   5  13 584.391 67.3699  12
   0   5  13 555.468 66.6722   7
   0  -5  13 580.767 66.8707  10
   0   5  13 536.737 62.4648  10
   0  -5  13 686.455 70.5388  12
   0  -5  13 604.305 67.4932   6
   0   5  13 588.589 59.5879   6
   0   5  15 88.7078 29.0410   7
   0  -5  15 56.5861 26.6400  10
   0   5  15 102.707 28.2109  10
   0  -5  15 75.2094 25.5187  12
   0   5  15 78.5552 27.3512  12
   0  -6   0 14290.1 176.366   3
   0   6   0 14430.4 210.275   4
   0  -6   0 14631.1 246.825  16
   0  -6   2 7452.81 181.629   1
   0  -6   2 7332.69 127.654  17
   0   6   2 7404.38 186.486  17
   0  -6  -2 7941.57 200.511  16
   0  -6   2 7227.87 171.602  16
   0   6  -2 7385.31 165.822   4
   0   6   2 7457.54 186.881  19
   0  -6   4 17037.3 322.498  17
   0   6   4 16756.0 381.349  17
   0  -6   4 17083.1 380.774   2
   0  -6  -4 16389.8 384.195   3
   0   6  -4 16575.3 243.306   3
   0  -6   4 17111.1 280.437  16
   0   6   4 16866.8 313.496  19
   0  -6   4 17115.2 363.277   1
   0  -6  -4 16839.4 330.043  18
   0  -6   6 9968.96 347.479   1
   0  -6   6 9432.53 333.044   2
   0   6   6 9607.11 260.625  19
   0  -6  -6 9764.01 282.019  16
   0   6   6 9747.14 362.439  17
   0  -6   6 9909.94 325.247  17
   0   6  -6 9492.29 260.237   3
   0  -6  -6 9876.73 363.464   3
   0  -6   8 324.637 75.8325   2
   0  -6  -8 362.165 89.8245   3
   0  -6   8 263.442 69.5174  17
   0   6   8 289.866 79.4861  17
   0  -6  10 4053.92 152.822  12
   0  -6  10 3701.51 285.227  17
   0   6  10 3983.96 326.500  17
   0   6  10 3989.62 156.916  10
   0  -6  10 3828.82 154.506  10
   0  -6 -10 3512.22 294.711   3
   0   6  10 3959.52 159.983   7
   0  -6  10 4055.60 157.819   6
   0   6  12 116.904 36.0080   7
   0   6  12 14.4464 23.9741   6
   0  -6  12 49.8189 30.2457   6
   0   6  12 21.6258 29.7020  12
   0  -6  12 86.6696 33.7702  12
   0   6  12-8.51881 30.7289  10
   0  -6  12 15.5790 25.9521  10
   0   6  14 5.77767 29.3919  12
   0  -6  14-8.16229 24.9993  12
   0  -6  14-1.45318 25.4227  10
   0   6  14 21.9437 27.4600   7
   0   6  16 1338.95 67.4475  12
   0   6  16 1299.22 62.1399   7
   0   6  16 1381.61 65.8634  10
   0  -7  -1 188.226 33.3382  16
   0  -7   1 236.371 38.3442  16
   0  -7   1 235.745 30.3517   1
   0  -7   1 254.912 40.7335   2
   0   7   1 316.298 32.8441  17
   0   7   1 265.373 36.4331   4
   0   7   1 326.759 45.3625  19
   0   7  -1 168.203 27.5500   4
   0  -7  -1 269.785 36.6800   3
   0   7  -3 10051.1 223.928   4
   0  -7   3 10345.1 225.846  16
   0   7   3 10339.3 246.295  19
   0  -7   3 10293.9 251.507   1
   0  -7   3 10254.6 277.643   2
   0  -7  -3 10164.6 278.427   3
   0  -7  -3 10739.9 262.240  16
   0  -7   3 10272.7 199.850  17
   0   7   3 10082.8 263.433  17
   0   7   5 14773.8 406.261  17
   0  -7   5 14302.9 337.491  17
   0  -7  -5 14664.0 341.108  16
   0  -7   5 14163.9 276.065  16
   0  -7   5 14286.8 389.494   2
   0  -7  -5 13880.4 399.793   3
   0   7   5 14131.6 321.655  19
   0  -7   5 14590.4 383.769   1
   0   7  -5 13708.0 249.223   3
   0  -7   7 1282.27 144.418   1
   0  -7  -7 1156.53 140.154   3
   0  -7   7 1070.38 126.247   2
   0  -7  -7 994.633 100.104  16
   0   7   7 1035.31 133.980  17
   0  -7   7 1182.54 122.904  17
   0  -7  -9 12998.9 534.678   3
   0  -7   9 13454.9 508.098   2
   0  -7   9 13174.8 499.288  17
   0   7   9 12881.5 546.677  17
   0   7  11 1281.60 194.809  17
   0  -7  11 1337.90 86.9148  11
   0  -7 -11 1174.84 188.834   3
   0   7  11 1352.37 97.5869  10
   0  -7  11 1353.41 96.3074  10
   0   7  11 1340.36 98.7879   7
   0  -7  11 1406.27 98.8231   6
   0  -7  11 1304.65 91.9286  12
   0   7  13 120.256 40.7556   7
   0  -7  13 178.625 37.8193  12
   0   7  13 77.3959 34.5186  12
   0   7  13 121.547 38.1962  10
   0  -7  13 167.918 42.9908  10
   0  -7  15 6164.66 143.649  12
   0   7  15 6483.61 175.412  12
   0   7  15 6367.55 169.789   7
   0   7  15 6515.72 169.555  10
   0  -8   0 233.541 28.8689   3
   0   8   0 213.179 32.5221   4
   0  -8   0 190.017 26.9749   1
   0  -8   0 233.073 43.4149  16
   0  -8   2 7009.88 196.972  16
   0   8   2 6674.24 203.596  19
   0  -8   2 7256.87 95.5621  17
   0   8   2 6621.22 184.507  17
   0  -8  -2 6819.58 212.466  16
   0   8  -2 6966.91 173.545   4
   0  -8   2 7233.06 189.548   1
   0  -8  -2 6504.33 203.031   3
   0  -8   2 6828.75 218.359   2
   0   8  -4 28807.5 205.227   3
   0  -8   4 29523.4 416.723  16
   0  -8  -4 29121.3 538.434   3
   0  -8   4 29201.5 533.115   2
   0   8  -4 29088.6 433.150   4
   0  -8  -4 28310.2 478.412  16
   0   8   4 28007.5 509.656  17
   0  -8   4 29037.7 402.224  17
   0  -8   4 28231.0 482.125   1
   0   8   4 28320.9 454.178  19
   0   8   6 844.282 90.1180  19
   0  -8   6 645.786 95.2204   1
   0  -8  -6 833.988 91.7988  16
   0   8   6 738.722 106.758  17
   0  -8   6 628.441 82.0921  17
   0  -8   6 694.420 100.017   2
   0  -8  -6 778.837 111.824   3
   0   8   8 276.122 74.9082  17
   0  -8   8 398.632 80.9928  17
   0  -8   8 366.118 86.6134   2
   0  -8  -8 224.067 78.7843   3
   0  -8  10 379.826 52.6789   6
   0   8  10 299.265 95.6794  17
   0  -8  10 423.493 50.3837  15
   0  -8  10 323.913 45.4997  11
   0   8 -10 421.132 94.0517   4
   0   8  10 377.925 55.2026   7
   0  -8  10 376.521 48.8668  12
   0   8  10 289.703 47.3820  10
   0  -8  10 332.456 50.8320  10
   0  -8 -10 367.212 96.6865   3
   0  -8  10 454.564 121.039   2
   0   8  12 59.5613 37.9064   7
   0  -8  12 65.2859 28.8176  12
   0  -8  12 63.5859 33.2616  10
   0   8  12 44.5741 29.1548  10
   0  -8  12 53.7582 25.4524  11
   0   8  14 7331.65 201.634  10
   0  -8  14 7494.50 204.544  10
   0   8  14 7063.71 203.819  12
   0  -8  14 7203.33 179.080  12
   0   8  14 7307.83 204.092   7
   0   8  16 123.056 24.4741  12
   0   8  16 95.5551 20.1613  10
   0   8  16 125.772 24.7438   7
   0  -9   1 79809.1 705.579  16
   0   9   1 80418.7 502.089  17
   0  -9  -1 81953.1 747.235  16
   0  -9   1 80745.7 564.399   1
   0   9   1 81518.5 658.385   4
   0   9  -1 80231.9 593.616   4
   0  -9  -1 81594.1 633.553   3
   0  -9   1 78332.1 726.387   2
   0  -9   3 120456. 874.410  16
   0   9   3 118989. 943.372  19
   0   9   3 117173. 929.430  17
   0  -9   3 119495. 603.337  17
   0  -9  -3 119556. 983.268  16
   0   9  -3 119411. 806.115   4
   0  -9   3 119471. 897.600   1
   0  -9   3 118474. 1027.92   2
   0  -9  -5 32278.1 637.323   3
   0  -9   5 32745.3 470.057  16
   0  -9   5 32910.4 631.756   2
   0  -9   5 32621.0 489.307  17
   0  -9  -5 32029.8 557.775  16
   0   9   5 32243.2 618.274  17
   0   9   5 32847.0 537.497  19
   0   9  -5 31928.4 511.258   4
   0  -9   5 33097.2 593.771   1
   0   9  -7 5811.29 268.789   4
   0  -9  -7 5956.66 327.383   3
   0  -9   7 5619.67 262.767  17
   0  -9  -7 6204.65 266.927  16
   0   9   7 5736.15 315.647  17
   0  -9   7 5318.27 291.834   1
   0  -9   7 6096.78 314.553   2
   0  -9   9 0.06582 26.2085  10
   0  -9   9 63.2539 53.1794   2
   0  -9  -9 43.6556 53.9868   3
   0   9   9 4.18499 27.2006   7
   0   9   9 141.996 77.1636  17
   0  -9   9 65.7043 33.8262   6
   0   9  -9 14.8314 31.3704   4
   0   9  11 268.110 93.5812  17
   0  -9  11 332.729 45.0511  15
   0   9  11 359.141 57.5087   7
   0  -9 -11 412.961 116.624   3
   0  -9  11 360.498 54.1794  10
   0   9  11 335.425 54.3373  10
   0  -9  11 425.863 58.3353   6
   0  -9  11 405.255 53.6235  11
   0  -9  11 411.833 53.4920  12
   0   9  13 9945.32 254.920   7
   0   9  13 10013.3 250.445  10
   0  -9  13 10182.8 253.682  10
   0   9  13 10033.1 259.410  12
   0  -9  13 9971.82 226.449  12
   0   9  15 304.521 41.2169  12
   0   9  15 285.598 37.8579  10
   0   9  15 260.667 38.2877   7
   0 -10   0 17834.6 359.382  16
   0 -10   0 17960.6 250.970   1
   0  10   0 18021.5 369.975  19
   0 -10   0 17932.8 249.178   3
   0  10   0 18002.3 304.163   4
   0 -10   2 43079.7 552.231  16
   0 -10  -2 42726.0 588.821  16
   0  10   2 42770.5 479.475  17
   0 -10   2 42125.0 484.425   1
   0  10   2 42538.7 578.798  19
   0  10  -2 43199.2 471.725   4
   0 -10   2 42441.4 600.931   2
   0 -10  -2 42693.6 552.625   3
   0 -10   4 722.858 97.6255   2
   0 -10   4 552.474 66.9410  16
   0 -10  -4 1089.93 114.347   3
   0  10  -4 1235.89 94.5056   4
   0  10   4 606.043 81.1426  19
   0 -10   4 637.443 78.7638   1
   0 -10  -4 1251.16 112.565  16
   0 -10   4 773.419 60.6887  17
   0  10   4 551.058 78.9905  17
   0  10   6 4628.95 219.784  19
   0 -10  -6 4290.49 259.976   3
   0 -10   6 4365.78 255.282   2
   0 -10   6 4650.87 250.529   1
   0  10  -6 4409.93 212.489   4
   0 -10  -6 4480.28 228.532  16
   0 -10   6 4630.72 205.682  17
   0  10   6 4521.36 260.374  17
   0 -10   8 17016.3 572.501   2
   0  10   8 16303.4 587.477  17
   0 -10  -8 16833.9 599.097   3
   0  10  -8 17369.7 495.677   4
   0 -10 -10 18870.3 707.560   3
   0  10  10 18264.7 348.407   7
   0 -10  10 18943.6 327.382  11
   0 -10  10 18630.6 321.655  15
   0 -10  10 19100.4 672.103   2
   0  10  10 18473.7 709.989  17
   0 -10  10 18850.3 346.518  10
   0  10  10 19795.3 356.219  10
   0 -10  10 18819.6 349.376   6
   0  10  12 4531.23 180.694   7
   0  10  12 4703.39 179.569  10
   0 -10  12 4505.36 177.272  10
   0 -10  12 4462.75 155.137  11
   0  10  14 3357.43 137.676  12
   0  10  14 3555.70 141.084   7
   0  10  14 3518.30 136.273  10
   0  10  16 1684.66 67.6592  12
   0  10  16 1569.52 60.1071  10
   0  10  16 1655.49 65.8248   7
   0  11  -1 11604.6 317.406  19
   0  11   1 11658.4 314.326  19
   0 -11   1 11872.9 314.122   2
   0  11  -1 12286.9 255.333   4
   0  11   1 12070.8 280.430   4
   0 -11  -1 12171.9 322.729  16
   0 -11   1 11946.4 308.469  16
   0  11   1 11543.3 189.409  17
   0 -11   1 12120.0 236.621   1
   0 -11  -1 11211.0 255.100   3
   0 -11   3 91538.9 984.363   2
   0 -11   3 92256.8 821.773   1
   0 -11   3 91137.3 856.442  16
   0  11  -3 91800.6 753.353   4
   0  11   3 91437.7 839.495  17
   0 -11  -3 89740.3 934.007  16
   0  11   3 89971.4 903.269  19
   0 -11  -3 90067.9 934.713   3
   0 -11   5 96356.4 1155.35   2
   0 -11   5 95673.6 1038.71   1
   0 -11   5 97395.9 907.530  16
   0  11   5 95923.3 1003.45  19
   0  11  -5 97053.6 910.697   4
   0  11   5 95734.3 1091.91  17
   0 -11  -5 93089.8 1142.28   3
   0 -11   7 5300.63 298.309   1
   0 -11  -7 6010.77 338.451   3
   0  11   7 5608.02 319.977  17
   0 -11  -7 6082.58 285.051  16
   0  11  -7 5465.84 261.348   4
   0 -11   7 5874.08 323.476   2
   0  11   9 107.254 66.5100  17
   0 -11   9 347.075 97.5580   2
   0 -11  -9 196.055 79.7893   3
   0  11   9 237.001 46.3639   7
   0 -11   9 283.845 44.8770  14
   0 -11   9 233.845 40.8153  10
   0  11   9 216.587 44.5106  10
   0 -11   9 277.110 45.9989   6
   0 -11   9 225.543 45.0544  11
   0 -11   9 272.314 47.2349  15
   0 -11  11 7430.13 209.462  11
   0  11  11 7515.03 226.325  10
   0 -11  11 7373.77 223.669  10
   0 -11  11 7315.28 204.550  15
   0  11  11 7369.51 227.961   7
   0  11  13 5579.17 185.329  10
   0 -11  13 5496.83 158.454  11
   0  11  13 5620.91 189.549   7
   0  11  13 5893.60 195.624  12
   0  11  15 309.943 39.4954  12
   0  11  15 355.482 38.2465  10
   0  11  15 337.600 41.4797   7
   0 -12   0 38486.0 396.615   1
   0  12   0 38156.1 490.340   4
   0  12   0 38119.1 601.018  19
   0 -12  -2 20815.2 413.020   3
   0 -12   2 19552.6 446.498   2
   0  12   2 20888.0 338.485  17
   0 -12  -2 20727.0 452.999  16
   0  12  -2 21021.9 356.234   4
   0 -12   2 20224.8 424.437  16
   0 -12   2 20367.1 356.807   1
   0  12   2 21554.3 454.404  19
   0 -12   4 59424.9 739.582  16
   0  12   4 56728.9 787.910  19
   0  12  -4 58749.6 668.550   4
   0 -12  -4 59498.3 821.972  16
   0  12   4 58895.5 777.737  17
   0 -12  -4 58502.8 845.483   3
   0 -12   4 60121.5 888.922   2
   0 -12   4 60267.6 756.544   1
   0  12   6 53410.2 807.767  19
   0  12   6 54838.3 924.872  17
   0 -12  -6 55218.9 852.401  16
   0  12  -6 55961.2 759.874   4
   0 -12   6 56229.9 892.552   1
   0 -12  -6 54378.7 962.097   3
   0 -12   6 55573.1 965.778   2
   0 -12  -8 4262.30 252.995  16
   0  12   8 4273.98 304.617  17
   0 -12   8 4111.64 296.192   2
   0 -12  -8 4388.64 315.972   3
   0 -12  10 18932.8 334.115  15
   0  12  10 18573.6 349.942  10
   0 -12  10 18926.9 350.777  10
   0 -12 -10 17939.9 700.430   3
   0  12  10 17897.4 348.090   7
   0  12  10 18074.9 705.904  17
   0 -12  10 18354.8 680.464   2
   0 -12  10 18858.5 317.128  14
   0 -12  10 19327.9 338.480  11
   0 -12  12 37018.1 448.756  11
   0  12  12 36363.8 488.870  10
   0  12  12 36697.9 499.988   7
   0 -12  12 37343.5 439.470  15
   0 -12  14 4863.42 125.469  11
   0  12  14 4959.47 159.318  12
   0  12  14 5121.07 156.988  10
   0  12  14 5026.28 160.800   7
   0  12  16 170.436 21.6044   7
   0  12  16 172.184 21.4477  12
   0 -13  -1 597.210 64.8884   3
   0 -13   1 623.638 81.3302   2
   0 -13  -1 680.111 87.7349  16
   0  13   1 633.269 73.7875   4
   0  13  -1 720.340 68.8692   4
   0 -13   1 795.073 92.0111  16
   0 -13   1 612.951 57.2860   1
   0  13  -1 684.933 90.1823  19
   0  13   1 889.790 100.930  19
   0 -13  -3 19506.4 453.319   3
   0 -13   3 18752.4 485.500   2
   0 -13   3 19052.1 391.123   1
   0  13  -3 19304.2 368.460   4
   0 -13   3 18887.0 435.044  16
   0 -13  -3 18571.3 461.805  16
   0  13   3 19347.1 393.829  17
   0  13   3 18503.0 460.029  19
   0 -13  -5 11990.8 427.547   3
   0 -13   5 12107.6 355.000  16
   0 -13   5 11671.1 373.774   1
   0  13   5 11219.9 377.645  19
   0 -13   5 11886.3 434.923   2
   0  13  -5 11919.8 330.585   4
   0  13   5 11706.9 391.636  17
   0 -13  -5 12397.6 406.507  16
   0  13  -7 273.704 76.0421  19
   0 -13  -7 377.780 94.8626   3
   0  13   7 375.640 90.8939  17
   0 -13  -7 201.232 63.5994  16
   0 -13   7 460.453 97.9141   1
   0 -13   7 384.241 94.4194   2
   0 -13   9 1156.53 86.7665  15
   0 -13   9 1134.68 84.3093  14
   0  13   9 1294.30 94.4640   7
   0 -13   9 1239.20 87.9893  11
   0  13   9 1248.35 92.1399  10
   0 -13   9 1280.20 91.1046  10
   0  13   9 1308.42 184.762  17
   0 -13   9 1320.11 182.767   2
   0 -13  -9 1137.15 173.351   3
   0 -13  11 1815.12 105.517  15
   0 -13  11 1676.20 102.394  11
   0  13  11 1704.03 112.377   7
   0  13  11 1634.75 108.472  10
   0 -13  11 1792.63 98.4531  14
   0  13  13 640.962 64.5330  10
   0 -13  13 639.351 55.4446  15
   0 -13  13 676.025 57.2139  11
   0  13  13 673.160 68.8672  12
   0  13  13 659.771 69.2451   7
   0  13  15 44.3898 18.6771  10
   0  13  15 21.6179 18.8630  12
   0  13  15 30.2028 18.5772   7
   0 -14   0 16381.1 271.697   1
   0  14   0 16535.0 353.868   4
   0  14   0 15817.4 426.299  19
   0 -14   0 15527.8 415.620  16
   0 -14   0 15709.0 397.158   2
   0 -14   2 8473.56 306.457  16
   0 -14  -2 7926.03 270.118   3
   0  14  -2 8116.31 239.450   4
   0 -14   2 8524.68 321.012   2
   0  14  -2 8635.64 324.229  19
   0 -14  -2 7851.12 306.778  16
   0  14   2 7910.27 304.431  19
   0 -14   2 8631.78 241.754   1
   0 -14   4 22242.8 502.061  16
   0  14   4 21787.6 530.036  19
   0  14  -4 22036.7 428.096   4
   0 -14  -4 21735.2 541.107   3
   0 -14   4 22632.5 585.563   2
   0 -14  -4 22055.0 543.950  16
   0  14   4 22929.0 493.210  17
   0 -14   4 21749.8 472.407   1
   0  14  -4 23021.9 552.929  19
   0  14   6 19507.1 532.200  19
   0 -14   6 20271.5 616.773   2
   0  14   6 19906.3 567.565  17
   0 -14  -6 19898.9 554.470  16
   0  14  -6 20835.1 552.484  19
   0 -14   6 20191.6 550.705   1
   0 -14  -6 19656.0 603.699   3
   0 -14   8 2385.44 117.694  11
   0  14   8 2480.13 121.942   7
   0 -14  -8 2361.07 200.855  16
   0  14   8 2193.77 221.693  17
   0 -14   8 2328.52 117.902  15
   0 -14  -8 2729.08 256.494   3
   0 -14   8 2226.86 112.642  14
   0  14   8 2412.65 120.784  10
   0 -14   8 2136.66 222.285   2
   0 -14  10 7687.05 218.480  11
   0 -14  10 7423.23 205.551  14
   0  14  10 7119.95 446.917  17
   0 -14  10 7485.89 217.682  15
   0  14  10 7346.50 223.085  10
   0  14  10 7221.90 222.106   7
   0 -14 -10 6984.99 446.190   3
   0 -14  10 7101.04 437.018   2
   0 -14  12 150.537 38.3596  15
   0 -14  12 108.115 40.0313  11
   0  14  12 139.376 40.3045  10
   0  14  12 111.011 40.3102   7
   0  14  14 339.498 44.6173   7
   0 -14  14 308.327 34.2935  11
   0  14  14 288.577 40.5887  12
   0  14  14 321.738 42.0355  10
   0 -15  -1 10055.3 271.353   3
   0 -15   1 10336.7 350.276   2
   0  15  -1 10224.3 281.213   4
   0  15   1 9379.62 299.296   4
   0  15   1 10200.2 360.966  19
   0  15  -1 10424.0 368.180  19
   0 -15  -1 10917.5 367.795  16
   0 -15   1 10335.2 241.919   1
   0 -15   1 10390.2 353.156  16
   0 -15   3 7607.16 303.979  16
   0 -15  -3 7806.45 307.770   3
   0 -15   3 7787.50 336.348   2
   0 -15   3 7713.48 257.446   1
   0  15  -3 7824.05 328.114  19
   0 -15  -3 7682.60 326.093  16
   0  15   3 7438.89 312.125  19
   0  15  -3 7669.47 245.154   4
   0  15   5 5322.34 279.856  19
   0 -15   5 5038.98 252.164   1
   0  15   5 4675.11 251.706  17
   0 -15  -5 4942.81 279.309  16
   0 -15  -5 5375.04 301.558   3
   0 -15   5 4867.73 297.438   2
   0  15  -5 5337.96 283.899  19
   0 -15   5 5165.10 254.343  16
   0 -15   7 6677.29 383.840   2
   0 -15  -7 7199.34 354.825  16
   0  15   7 7091.99 371.682  17
   0  15  -7 7522.96 352.733  19
   0 -15   7 6985.67 353.734   1
   0 -15  -7 6786.31 387.399   3
   0 -15   9 3188.77 141.803  11
   0  15   9 2869.68 138.006  10
   0  15   9 3010.54 141.887   7
   0  15   9 2887.73 270.416  17
   0 -15   9 3144.53 143.204  15
   0 -15  -9 3366.28 303.642   3
   0 -15   9 3053.46 136.461  14
   0 -15   9 2923.13 275.669   2
   0 -15  11 1373.30 93.0613  15
   0  15  11 1583.70 104.773  10
   0 -15  11 1468.64 96.5146  11
   0  15  11 1469.70 101.622   7
   0 -15  11 1479.37 91.8782  14
   0  15  13 276.500 47.4632   7
   0  15  13 264.028 41.5919  10
   0 -15  13 252.592 36.5212  11
   0 -15  13 258.142 36.2473  15
   0  15  13 263.721 39.6098  12
   0  15  15 148.872 24.8048   7
   0  15  15 109.535 23.1393  12
   0  15  15 160.845 22.4803  10
   0  16   0 359.829 56.6643   4
   0 -16   0 338.325 63.8440   2
   0 -16   0 450.564 81.9786  16
   0  16   0 388.415 78.3891  19
   0 -16   2 844.286 113.070   2
   0 -16  -2 703.101 102.437  16
   0  16   2 815.150 110.046  19
   0  16  -2 692.403 74.9019   4
   0  16  -2 659.195 104.201  19
   0 -16  -2 581.596 82.3183   3
   0 -16   2 841.109 109.261  16
   0  16   4 13095.6 445.446  19
   0 -16   4 13590.7 381.734   1
   0 -16  -4 13504.3 460.597  16
   0 -16  -4 12803.4 439.268   3
   0  16  -4 13338.0 457.076  19
   0 -16   4 13631.0 486.946   2
   0 -16   4 13864.6 432.699  16
   0  16   6 1247.31 147.584  19
   0 -16   6 1091.87 153.208   2
   0 -16  -6 1094.07 153.816   3
   0  16  -6 1043.80 132.157  19
   0 -16   6 1069.43 131.525   1
   0 -16  -6 899.071 127.827  16
   0  16   6 1046.73 132.434  17
   0 -16  -8 1699.60 225.507   3
   0  16   8 1946.62 110.402   7
   0 -16   8 1881.66 109.443  15
   0  16   8 1980.98 207.410  17
   0 -16  -8 1975.30 197.856  16
   0 -16   8 2076.45 230.975   2
   0 -16   8 1973.50 113.007  14
   0 -16   8 1887.85 107.371  11
   0  16  10 1564.21 104.030  10
   0 -16  10 1619.68 104.045  15
   0 -16  10 1614.16 103.588  11
   0 -16  10 1583.64 100.636  14
   0  16  10 1649.92 108.073   7
   0  16  12 8340.85 220.670  10
   0  16  12 8295.41 222.951   7
   0 -16  12 8078.14 206.578  11
   0  16  12 8382.06 220.683  12
   0 -16  12 8307.19 190.250  14
   0 -16  12 8220.02 205.074  15
   0  16  14 512.905 48.1486   7
   0  16  14 546.971 48.6961  12
   0  16  14 503.346 45.0407  10
   0 -16  14 490.865 39.8073  11
   0 -17   1 2048.73 173.105  16
   0 -17  -1 2067.58 175.757  16
   0 -17  -1 1838.99 151.382   2
   0 -17   1 2058.21 170.817   2
   0  17  -1 1987.89 176.406  19
   0  17   1 2081.81 178.402  19
   0  17  -1 1999.37 133.405   4
   0 -17   3 107.106 50.9493   2
   0 -17   3 182.569 54.6597  16
   0 -17  -3 133.687 61.0994  16
   0 -17  -3 182.631 61.8445   3
   0  17  -3 185.427 54.7342  19
   0  17   3 227.813 65.1352  19
   0  17   5 18501.4 556.445  19
   0  17  -5 19317.4 580.075  19
   0 -17  -5 18405.6 576.786  16
   0 -17   5 19014.6 620.415   2
   0 -17   5 19189.1 530.715  16
   0 -17  -5 18966.9 577.337   3
   0 -17   7 891.299 147.156   2
   0 -17   7 850.130 76.5581  14
   0  17   7 929.277 72.9180   7
   0 -17  -7 956.579 143.006  16
   0 -17   7 938.791 76.8240  11
   0 -17  -7 1058.30 159.456   3
   0  17  -7 708.125 120.876  19
   0 -17   7 951.198 77.8651  15
   0 -17   9 6274.95 198.508  14
   0  17   9 6403.31 206.425  10
   0 -17   9 6164.11 198.953  11
   0 -17   9 6606.18 425.635   2
   0 -17  -9 5942.52 408.452   3
   0 -17   9 6548.78 209.040  15
   0  17   9 6461.44 204.231   7
   0 -17  11 1031.73 75.7107  14
   0 -17  11 1037.97 81.1674  11
   0  17  11 1020.53 83.4382   7
   0 -17  11 966.860 79.7061  15
   0  17  11 1054.90 83.7903  10
   0  17  13 1431.69 81.6109  12
   0 -17  13 1437.11 75.7384  15
   0 -17  13 1440.15 77.5802  11
   0  17  13 1514.03 87.1605   7
   0  17  13 1473.35 83.2682  10
   0  17  15 5636.21 111.861   7
   0  18   0 35547.4 756.890  19
   0 -18   0 35487.1 747.362  16
   0 -18   0 34281.9 693.838   2
   0  18   0 35249.4 598.705   4
   0  18  -2 3518.35 244.196  19
   0 -18  -2 3452.17 209.323   2
   0 -18   2 3242.22 232.153   2
   0  18   2 3523.25 240.299  19
   0 -18   2 3229.86 226.067  16
   0 -18  -2 3610.63 245.164  16
   0 -18  -4 1407.24 162.425  16
   0 -18  -4 1378.29 149.553   3
   0  18  -4 1244.89 149.647  19
   0  18   4 1348.51 157.741  19
   0 -18   4 1273.88 161.375   2
   0 -18   4 1506.12 156.854  16
   0  18  -6 1529.70 176.663  19
   0 -18   6 1573.82 97.9849  15
   0 -18   6 1782.60 207.441   2
   0 -18   6 1525.28 93.1922  11
   0  18   6 1680.09 180.758  19
   0 -18  -6 1585.55 182.705  16
   0 -18   6 1752.76 101.530  14
   0 -18  -6 1500.30 180.576   3
   0  18   8 214.197 42.3071   7
   0 -18   8 80.5425 37.0613   2
   0 -18   8 131.307 38.6345  14
   0 -18   8 142.365 39.9301  15
   0 -18   8 127.245 37.2173  11
   0 -18  -8 194.379 74.9208   3
   0 -18  10 615.851 65.4543  14
   0 -18  10 606.067 66.0528  11
   0  18  10 657.666 68.1391  10
   0  18  10 615.567 69.7713   7
   0 -18  10 669.600 68.7672  15
   0 -18  12 2123.11 95.6768  14
   0  18  12 2088.12 105.532  12
   0 -18  12 2212.87 104.488  15
   0 -18  12 2167.72 104.762  11
   0  18  12 2048.79 108.394   7
   0  18  12 2285.44 111.145  10
   0  18  14 922.698 53.9321  12
   0  18  14 977.027 57.3252   7
   0 -18  14 890.795 49.0869  11
   0  18  14 924.424 52.4167  10
   0 -19   1 7470.04 356.495  16
   0 -19  -1 7368.22 358.162  16
   0 -19  -1 7288.63 322.567   2
   0 -19   1 7464.52 350.223   2
   0  19  -1 7435.72 363.084  19
   0  19   1 7012.72 352.421  19
   0  19   3 7494.91 368.318  19
   0 -19  -3 7746.15 379.675  16
   0 -19   3 7969.57 367.574  16
   0  19  -3 7813.05 383.529  19
   0 -19   3 7380.35 375.243   2
   0  19   5 12374.1 488.535  19
   0 -19  -5 12017.9 471.624   3
   0  19  -5 12173.8 489.394  19
   0 -19   5 12376.4 531.665   2
   0 -19  -5 12830.7 512.236  16
   0 -19   5 12756.2 266.481  14
   0 -19   7 3519.37 153.029  15
   0 -19   7 3608.32 148.176  11
   0 -19  -7 3619.19 296.445   3
   0 -19   7 3620.57 150.533  14
   0 -19  -7 3586.81 283.088  16
   0 -19   7 3383.79 296.707   2
   0 -19   9 2027.25 118.289  15
   0  19   9 2132.61 119.570   7
   0 -19   9 1944.20 112.875  11
   0 -19   9 2110.93 116.643  14
   0  19   9 2013.21 116.549  10
   0  19  11 38.1529 24.9512  10
   0 -19  11 34.6561 26.7544  11
   0  19  11 63.6425 30.0725   7
   0 -19  11 22.4464 23.2814  15
   0 -19  11 34.0499 26.6150  14
   0  19  13 3218.43 111.383  10
   0  19  13 3091.03 112.330   7
   0  19  13 3149.24 109.441  12
   0 -19  13 3219.79 105.681  15
   0 -19  13 3202.47 108.252  11
   0 -20   0 42814.2 836.007   2
   0 -20   0 43021.1 890.185  16
   0  20   0 43506.5 904.746  19
   0  20   2 34878.2 814.686  19
   0 -20  -2 34507.0 710.602   2
   0 -20   2 33766.4 795.304   2
   0  20  -2 35139.5 821.756  19
   0 -20   2 33966.3 788.304  16
   0 -20  -2 32584.8 797.443  16
   0 -20   4 5070.23 305.212  16
   0 -20  -4 4936.72 323.386  16
   0  20  -4 4749.86 312.594  19
   0 -20   4 4646.59 322.750   2
   0  20   4 5024.84 319.525  19
   0 -20   6 2726.07 127.623  11
   0  20  -6 2532.73 237.125  19
   0 -20   6 2457.12 118.252   9
   0 -20   6 2432.95 126.291  15
   0 -20  -6 2671.15 251.362  16
   0 -20   6 2763.14 267.299   2
   0 -20   6 2660.78 129.115  14
   0 -20  -6 2470.38 121.742   9
   0 -20  -6 2362.32 233.722   3
   0 -20   8 168.998 45.4415  14
   0 -20   8 228.576 48.2146  15
   0 -20   8 165.602 37.4559  11
   0  20   8 178.232 34.5281   7
   0 -20  10 2912.65 132.653  11
   0  20  10 2982.90 131.433   7
   0 -20  10 2966.58 136.941  15
   0  20  10 2907.77 133.987  10
   0 -20  10 3062.02 134.270  14
   0  20  12 185.189 36.0129   7
   0 -20  12 85.5572 22.7986  15
   0 -20  12 184.120 33.7420  14
   0  20  12 130.214 29.3846  12
   0 -20  12 140.937 34.6661  11
   0  20  12 143.624 31.7280  10
   0  20  14 127.833 20.7483   7
   0  20  14 66.2355 11.5045  10
   0  21   1 4400.80 300.344  19
   0 -21   1 4817.38 309.467  16
   0 -21  -1 4275.25 292.572  16
   0 -21  -1 4587.53 274.869   2
   0 -21   1 4495.73 289.618   2
   0  21  -1 4739.20 311.931  19
   0  21   3 2350.64 225.217  19
   0 -21  -3 2103.01 213.797  16
   0 -21   3 2130.42 207.287  16
   0  21  -3 2059.09 209.113  19
   0 -21   3 2182.19 219.629   2
   0 -21   5 486.230 59.8948  14
   0 -21   5 519.895 59.8310   9
   0  21  -5 563.462 118.777  19
   0  21   5 404.226 98.4761  19
   0 -21   5 503.816 59.5528  15
   0 -21   5 525.186 59.2607  11
   0 -21   5 572.194 123.880   2
   0 -21  -5 656.402 65.7895   9
   0 -21  -5 560.159 123.380  16
   0 -21  -7 3210.08 138.784   9
   0 -21   7 3077.68 143.545  14
   0 -21   7 3117.35 139.644  11
   0 -21  -7 3285.46 281.472  16
   0 -21   7 3015.61 143.468  15
   0 -21   7 2811.57 280.544   2
   0 -21   9 4717.19 177.170  15
   0  21   9 4661.11 162.392   7
   0 -21   9 4604.83 169.272  14
   0 -21   9 4537.51 167.744  11
   0  21   9 4656.98 172.944  10
   0 -21  11 6756.44 184.587  11
   0 -21  11 6778.96 177.903  14
   0  21  11 6556.82 179.857   7
   0  21  11 6694.71 174.674  12
   0  21  11 6685.86 185.704  10
   0 -21  11 6899.33 189.200  15
   0  21  13 328.525 34.3404   7
   0 -21  13 269.099 30.6082  15
   0 -21  13 282.831 32.6398  11
   0  21  13 284.226 31.7513  10
   0  21  13 267.955 29.5910  12
   0 -22   0 2904.98 249.573  16
   0 -22   0 2851.34 130.308   9
   0 -22   0 2864.94 229.865   2
   0  22   0 2840.91 251.956  19
   0 -22   2 1049.94 80.6898   9
   0  22  -2 1416.82 175.284  19
   0 -22   2 1001.32 149.617  16
   0 -22  -2 1251.02 170.084  16
   0 -22  -2 1184.40 86.2914   9
   0  22   2 1214.50 165.445  19
   0 -22   2 1229.36 164.857   2
   0 -22   4 12275.4 274.289   9
   0 -22   4 12229.6 543.384   2
   0  22   4 11459.8 506.380  19
   0 -22   4 12283.3 269.014  14
   0 -22  -4 12562.8 279.759   9
   0 -22  -4 11935.0 532.992  16
   0 -22   4 12239.3 507.369  16
   0 -22   4 12068.0 268.432  15
   0 -22   4 12252.7 257.300  11
   0  22  -4 12797.5 542.612  19
   0 -22   6 2205.63 247.600   2
   0 -22   6 2827.68 130.363   9
   0 -22   6 2709.01 135.558  14
   0  22  -6 2841.98 262.026  19
   0 -22  -6 2636.86 257.735  16
   0 -22   6 2740.68 136.905  15
   0 -22  -6 2466.39 125.272   9
   0 -22   6 2699.99 128.644  11
   0 -22   8 6451.65 204.933  14
   0 -22   8 6169.91 196.900  11
   0 -22   8 6626.46 209.540  15
   0 -22  10 1712.00 100.720  14
   0  22  10 1742.01 99.7631  10
   0  22  10 1580.28 89.7683   7
   0 -22  10 1626.19 98.0689  11
   0 -22  10 1594.98 97.8178  15
   0 -22  12 175.750 30.1629  11
   0  22  12 146.784 26.5957   7
   0  22  12 164.346 29.2498  10
   0  22  12 120.693 23.1432  12
   0 -22  12 160.906 31.6982  15
   0 -22  12 185.092 30.3650  14
   0 -23   1 30191.8 433.338   9
   0 -23  -1 29379.9 429.430   9
   0  23  -1 30287.4 832.181  19
   0  23   1 30272.5 833.250  19
   0 -23   1 29575.6 787.943   2
   0 -23  -1 31392.9 854.264  16
   0 -23   1 29944.2 821.228  16
   0 -23   3 819.823 72.3368  15
   0 -23   3 605.553 124.840   2
   0 -23  -3 808.098 139.510  16
   0 -23   3 838.843 141.845  16
   0 -23   3 826.599 74.5022   9
   0  23  -3 717.792 128.170  19
   0  23   3 958.080 153.598  19
   0 -23  -3 778.194 72.3321   9
   0 -23   3 816.666 70.6448  14
   0 -23  -5 2900.18 136.648   9
   0 -23  -5 3028.87 276.278  16
   0  23  -5 3062.38 270.563  19
   0 -23   5 2924.17 138.347  14
   0  23   5 2570.11 247.105  19
   0 -23   5 2931.38 138.563  15
   0 -23   5 2783.64 132.907   9
   0 -23   5 3144.04 290.791   2
   0 -23   5 3014.86 134.463  11
   0 -23   7 7755.08 226.924  15
   0 -23   7 7800.82 224.309  14
   0 -23  -7 7625.77 212.953   9
   0 -23   7 7765.00 219.633  11
   0  23   9 34.2943 29.1302  10
   0 -23   9 10.9859 29.3901  15
   0 -23   9 38.2550 34.3345  14
   0 -23  11 1326.62 78.0397  11
   0  23  11 1343.24 77.8414  10
   0 -23  11 1400.97 81.8360  15
   0  23  11 1283.58 69.3198   7
   0 -23  11 1431.24 78.5641  14
   0  23  13 3189.41 78.6082  10
   0 -23  13 3380.58 89.7090  11
   0 -24   0 292040. 1379.02   9
   0 -24   0 289304. 2626.53  16
   0  24   2 8160.40 447.583  19
   0  24  -2 7910.41 438.683  19
   0 -24  -2 7340.49 219.432   9
   0 -24   2 8227.16 230.413   9
   0 -24   2 7997.12 213.023  14
   0 -24   2 7811.84 429.605  16
   0 -24  -2 7226.50 426.695  16
   0 -24   2 8050.30 433.730   2
   0 -24  -4 142049. 968.482   9
   0 -24  -4 139010. 1891.97  16
   0  24  -4 139993. 1864.07  19
   0 -24   4 136074. 917.929  14
   0  24   4 137972. 1821.91  19
   0 -24   4 139529. 1896.84   2
   0 -24   4 141004. 928.210  15
   0 -24   4 138219. 873.128  11
   0 -24   4 137933. 946.276   9
   0 -24   6 598.763 66.2580  14
   0 -24   6 591.739 67.0381  15
   0 -24   6 594.972 63.3936  11
   0 -24  -6 507.503 64.5704   9
   0 -24   6 567.393 60.2014   9
   0 -24   8 1623.77 102.589  15
   0 -24   8 1609.42 102.531  14
   0 -24   8 1757.29 102.884  11
   0  24   8 1757.61 104.286  10
   0 -24  10 1892.04 100.258  15
   0  24  10 1757.59 93.3094  10
   0 -24  10 1908.65 99.2477  14
   0 -24  10 1834.55 95.8895  11
   0 -24  12 506.344 41.4809  15
   0  24  12 528.062 40.2585  10
   0 -24  12 582.916 44.1680  11
   0 -24  12 547.720 40.1029  14
   0  25  -1 1228.00 182.628  19
   0  25   1 1075.37 176.537  19
   0 -25   1 1058.05 89.3404   9
   0 -25  -1 1093.82 94.1626   9
   0 -25  -1 1110.16 178.680  16
   0 -25   1 1038.77 169.509  16
   0 -25   3 21762.2 360.000  14
   0  25   3 22390.9 750.323  19
   0  25  -3 21687.0 744.038  19
   0 -25   3 21877.1 746.190   2
   0 -25   3 21732.6 354.866  15
   0 -25   3 20626.1 712.901  16
   0 -25  -3 22813.8 774.368  16
   0 -25  -3 21129.4 378.172   9
   0 -25   3 21580.0 378.812   9
   0 -25  -5 3335.50 149.315   9
   0 -25   5 3345.90 146.113   9
   0 -25   5 3408.66 148.020  14
   0 -25   5 3334.23 138.123  11
   0 -25   5 3374.74 148.345  15
   0 -25  -7 13406.1 275.057   9
   0 -25   7 12821.4 279.540  14
   0 -25   7 13033.9 275.799  11
   0 -25   7 13221.8 287.837  15
   0  25   9 616.849 58.4867  10
   0 -25   9 568.438 59.7262  15
   0 -25   9 704.019 65.3818  14
   0 -25   9 641.784 61.8800  11
   0 -25  11 5507.68 142.002  11
   0 -25  11 5548.92 138.484  14
   0  25  11 5473.22 136.722  10
   0 -25  11 5597.52 145.596  15
   0  26   0 98194.2 1597.07  19
   0 -26   0 95494.1 812.652   9
   0 -26   0 95806.5 1577.33  16
   0 -26   2 95.3240 32.7340  14
   0 -26  -2 102.320 36.1068   9
   0 -26   2 78.8598 32.4232   9
   0 -26  -2 103.606 63.7690  16
   0 -26   2-56.6178 53.4093  16
   0  26  -2 113.576 58.2253  19
   0  26   2 64.6679 50.7904  19
   0 -26   4 17591.4 305.667  11
   0 -26   4 17101.3 321.645  15
   0 -26   4 17121.5 323.226  14
   0 -26  -4 17263.9 341.905   9
   0 -26   4 17171.6 337.081   9
   0 -26   6 878.060 73.8678  11
   0 -26   6 851.100 80.5614  14
   0 -26  -6 699.694 67.6487   9
   0 -26   6 770.490 70.1485   9
   0 -26   6 874.908 78.6751  15
   0  26   8 166.193 40.7849  10
   0 -26   8 138.943 37.6491  15
   0 -26   8 92.9596 32.9815  11
   0 -26   8 90.6979 40.5994  14
   0 -26  10 2872.23 112.931  15
   0 -26  10 2820.16 108.488  11
   0  26  10 2689.85 102.808  10
   0 -26  10 2843.72 109.032  14
   0 -26  12 589.890 36.6900  14
   0 -26  12 720.321 41.6513  15
   0 -27   1 23379.9 401.137   9
   0 -27  -1 22668.4 397.793   9
   0 -27   3 1272.81 85.1742  15
   0 -27   3 1193.62 85.0295  14
   0 -27   3 1343.92 97.2089   9
   0 -27  -3 1229.03 93.8546   9
   0 -27   5 4181.78 150.747  11
   0 -27   5 4109.58 157.177  15
   0 -27   5 3989.68 155.903  14
   0 -27  -5 4088.69 161.732   9
   0 -27   5 4151.69 160.177   9
   0 -27   7 28440.3 382.225  11
   0 -27   7 27768.6 396.762  14
   0 -27  -7 28159.9 377.286   9
   0 -27   7 28823.9 402.167  15
   0  27   9 28.8700 22.1539  10
   0 -27   9 40.2840 23.1554  15
   0 -27   9 23.7393 24.2457  11
   0 -27   9 15.4532 24.6820  14
   0 -27  11 10242.6 168.664  11
   0 -27  11 10447.5 172.301  15
   0 -27  11 10522.5 167.296  14
   0  27  11 9870.83 149.901  10
   0 -28   0 52191.3 599.921   9
   0 -28   2 1423.98 101.998   9
   0 -28  -2 1674.30 109.428   9
   0 -28   2 1527.15 93.4837  14
   0 -28   4 2497.58 118.600  15
   0 -28   4 2441.60 119.392  14
   0 -28   4 2390.49 124.529   9
   0 -28  -4 2525.90 130.335   9
   0 -28   6 990.663 72.5950  11
   0 -28   6 998.538 77.7586  15
   0 -28   6 954.743 79.8537  14
   0 -28  -6 976.908 75.0708   9
   0 -28   8 1031.37 70.0257  11
   0 -28   8 1169.71 81.0655  14
   0  28   8 908.374 66.5832  10
   0 -28   8 1149.64 77.5343  15
   0  28  10 31.2695 15.9826  10
   0 -28  10 35.9194 18.8325  11
   0 -28  10 64.8573 23.7871  14
   0 -28  10 45.0039 20.3374  15
   0 -29  -1 6856.15 216.714   9
   0 -29   1 7093.08 219.194   9
   0 -29   3 3340.12 147.309   9
   0 -29  -3 3306.71 148.672   9
   0 -29   3 3239.87 132.531  14
   0 -29   5 552.243 54.2703  11
   0 -29   5 607.438 60.1026  15
   0 -29  -5 585.003 63.2601   9
   0 -29   5 600.786 61.2417   9
   0 -29   5 578.763 59.6903  14
   0 -29   7 2234.80 98.7114  11
   0 -29   7 2126.84 100.781  15
   0 -29  -7 2296.42 99.1862   9
   0  29   7 2278.73 103.491  10
   0 -29   7 2228.67 106.368  14
   0 -29   9 2723.43 96.8246  11
   0 -29   9 2943.87 103.035  15
   0  29   9 2921.51 95.9358  10
   0 -29   9 2984.34 103.900  14
   0 -30   0 8409.46 233.912   9
   0 -30  -2 839.908 76.6395   9
   0 -30   2 949.833 81.4229   9
   0 -30   4 164.530 31.8157  15
   0 -30  -4 176.317 38.5541   9
   0 -30   4 114.419 31.4719   9
   0 -30   4 116.406 36.1993  14
   0 -30   6 5687.46 150.670  11
   0 -30  -6 5646.22 162.176   9
   0 -30   6 6144.34 170.187  14
   0 -30   6 6043.45 164.960  15
   0 -30   8 40.8121 19.6498  15
   0 -30   8 62.8135 24.2451  14
   0 -30   8 15.6984 16.2215  11
   0  30   8-6.54877 18.6958  10
   0 -30  10 2154.39 72.2621  14
   0 -30  10 2163.15 69.2052  15
   0 -31   1 16.4248 30.1580   9
   0 -31  -1 31.2775 27.8422   9
   0 -31  -3 540.296 59.7300   9
   0 -31   3 512.587 56.3644   9
   0 -31   3 583.513 53.0546  14
   0 -31   5 70.6667 27.3387  14
   0 -31  -5 106.598 31.8561   9
   0 -31   5 41.1678 20.8679  15
   0  31   7 30.1060 16.6019  10
   0 -31   7 45.2089 25.4219  14
   0 -31  -7 20.9337 15.6245   9
   0 -31   7 19.1636 17.3239  15
   0 -31   9 20.8556 16.6789  14
   0 -31   9 38.2962 14.2218  15
   0 -32   0 77.5152 31.5402   9
   0 -32   2 507.851 56.8436   9
   0 -32  -2 537.903 59.1202   9
   0 -32   4 51.3111 27.0111   9
   0 -32  -4 69.8604 29.2658   9
   0 -32   4 51.9061 25.8728  14
   0  32   6 248.743 31.9664  10
   0 -32   6 222.722 30.7908  15
   0 -32  -6 242.175 33.3573   9
   0 -32   6 237.934 35.9816  14
   0 -32   8 328.920 34.6043  14
   0 -32   8 295.396 28.9683  15
   0  32   8 256.946 24.3420  10
   0 -33   1 1183.37 80.6875   9
   0 -33  -1 1091.19 78.3319   9
   0 -33   3 47.1530 23.1945   8
   0 -33   3 54.4972 24.4157   9
   0 -33  -3 26.0240 22.4053   9
   0 -33  -5 55.7311 19.7608   9
   0 -33   5 55.2107 21.1228  14
   0 -33   7 854.260 50.4659  14
   0 -33   7 863.550 44.3504  15
   0  33   7 856.981 43.6121  10
   0 -34   0 2699.57 113.014   9
   0 -34   2 131.590 32.4321   8
   0 -34   2 96.5941 28.1958   9
   0 -34  -2 144.371 33.0268   9
   0 -34  -4 1850.70 83.8010   9
   0 -34   4 1846.64 70.5630  14
   0  34   6 3003.19 79.4505  10
   0 -34   6 3148.92 88.9667  14
   0 -35  -1 2172.20 94.2318   9
   0 -35   1 2066.91 91.4000   9
   0 -35   1 1967.25 85.6027   8
   0 -35  -3 443.738 41.6529   9
   0  35   5 748.853 38.5148  10
   0 -35  -5 749.977 42.5982   9
   0 -36   0 277.394 31.5867   8
   0 -36   0 321.502 34.6222   9
   0 -36   2 147.417 20.4924   8
   0 -36  -2 211.771 28.8874   9
   0 -36  -4 57.5532 20.7178   8
   0 -36  -4 95.8857 17.2606   9
   0 -37  -1 72.1143 18.1627   8
   0 -37  -1 154.873 21.7524   9
   0 -37  -3 6269.75 111.871   9
   0 -37  -3 4999.27 106.887   8
  -1   0  17-3.38767 13.7041  12
  -1   0  15 46.6534 32.8204  12
  -1   0  15-5.37463 21.4482   7
  -1   0  15 13.3190 27.1753  10
  -1   0  13-8.40404 32.2545   7
  -1   0  13-40.2581 26.2304  10
  -1   0  13 38.5197 36.0405  12
  -1   0  13-2.51357 24.1145   6
  -1   0  11 11.2616 27.7104   7
  -1   0  11-6.24200 22.3009  10
  -1   0  11 24.4028 27.0453   6
   1   0 -11 5.85684 74.3731   3
  -1   0  11 87.3299 37.6435  17
  -1   0  11-33.2175 28.5240  12
   1   0  -9-14.3711 47.0594   3
  -1   0   9 55.2465 56.8958  17
  -1   0   7 53.4511 36.3038   2
   1   0  -7 27.6340 54.1864   3
  -1   0   7 32.2710 45.5275  17
   1   0  -5 156.036 52.6395   3
  -1   0   5 44.0912 34.8645  17
  -1   0   5 66.1705 39.2946   2
  -1   0   3 46.5375 16.4557   2
  -1   0   3 35.8535 22.1634  19
  -1   0   1 43.7676 14.4497  18
   1   0  -1 4.79923 10.3057   4
  -1   0  -1-2.37346 7.09753  16
  -1   0  -1 3.29906 14.1007  18
   1   0   1 11.8438 13.0867   4
   1   0   1 1.59491 11.5590   1
   1   0   1 9.92004 15.3771  17
  -1   0  -3-21.8242 26.0360  18
   1   0   3 62.0316 29.6410   1
   1   0   3 74.3053 35.5176  17
  -1   0  -5 18.5801 23.9379  18
   1   0   5 53.5895 38.4389   1
   1   0   5 39.3062 45.2646  17
   1   0   7 138.713 70.0252   1
   1   0   7 105.919 72.1480  17
  -1   0  -7 41.8140 62.3427   3
   1   0   9 71.0309 45.8294  17
  -1   0  -9-26.0486 51.0966   3
   1   0  11 20.1207 30.4290   6
   1   0  11-7.97913 32.2778   7
   1   0  11 21.3230 23.3365  10
   1   0  13-7.91553 26.5810  10
   1   0  13 13.5242 29.0494  12
   1   0  13 17.2161 24.3303   7
   1   0  13 51.6883 29.9254   6
   1   0  15 1.59319 18.4452  12
   1   0  15 5.11309 22.4290  10
  -1   1  16 404.659 42.4799  10
  -1  -1  16 425.384 43.0752  10
  -1  -1  16 342.751 38.8944  12
  -1   1  16 409.157 46.2554  12
  -1   1  16 457.878 40.7220   7
  -1   1  14 5407.78 186.415  12
  -1  -1  14 5429.90 187.426  12
  -1  -1  14 5251.97 177.235  10
  -1   1  14 5278.14 177.480  10
  -1   1  14 5334.53 175.508   7
  -1  -1  14 5807.28 175.816   7
  -1  -1  12 3508.89 145.082   6
  -1   1  12 3511.70 142.334   6
  -1   1  12 3552.76 150.916  10
  -1  -1  12 3378.77 148.467  10
  -1   1  12 3597.12 332.911  17
  -1  -1  12 3589.94 328.206  17
  -1   1  12 3524.82 156.199  12
  -1  -1  12 3347.13 151.398  12
  -1  -1  12 3409.48 144.163   7
  -1   1  12 3524.99 150.793   7
  -1  -1  10-54.7540 62.2689  17
   1   1 -10 59.8464 38.9155   3
   1  -1 -10 54.5181 48.2389   3
  -1   1   8 289581. 2253.56  17
  -1  -1   8 292694. 2236.08  17
  -1  -1   8 289643. 1780.83   2
   1  -1  -8 288265. 2046.12   3
   1   1  -8 287936. 1983.96   3
   1  -1  -6 260.296 64.8038   3
  -1   1   6 307.869 47.6164   2
   1   1  -6 419.535 70.7479   3
  -1   1   6 290.771 68.5841  17
  -1  -1   6 316.455 69.2119  17
  -1  -1   6 347.123 58.7492   2
  -1  -1   2 32688.4 232.297  18
   1   1  -2 32674.9 327.224   3
  -1   1   2 33089.5 205.949   2
  -1   1   0 443194. 985.174  19
  -1  -1   0 438802. 997.395  16
   1  -1   2 54124.1 517.000  17
   1   1   2 54173.6 534.471  17
  -1   1  -2 51628.2 507.047  18
  -1  -1  -2 54622.5 514.107  18
  -1  -1  -2 55861.1 288.075  16
   1  -1   2 54871.2 520.171   1
   1   1   2 52286.5 480.492   1
   1  -1   4 29734.4 488.189   2
   1   1   4 27689.0 496.547  17
   1  -1   4 29857.1 504.718  17
  -1   1  -4 28917.6 434.018  18
  -1  -1  -4 27602.4 198.625  16
   1  -1   4 29018.2 489.820   1
   1   1   4 29616.5 482.856   1
  -1  -1  -4 29096.6 440.218  18
   1  -1   6 29096.8 610.092   1
   1   1   6 30776.7 622.288   1
  -1  -1  -6 30785.1 510.748  18
  -1   1  -6 30114.5 496.264  18
   1   1   6 30666.8 645.690  17
   1  -1   6 30825.5 632.069  17
  -1   1  -8 609.641 107.374   3
  -1  -1  -8 455.997 96.2594   3
   1  -1   8 805.699 132.135  17
   1   1   8 670.681 125.741  17
   1  -1   8 652.402 116.758   1
   1  -1  10 11369.0 269.915   6
   1   1  10 11560.3 270.567   6
  -1   1 -10 11228.9 488.397   3
  -1  -1 -10 11131.4 511.693   3
   1  -1  10 11706.7 546.499  17
   1   1  10 11936.5 557.951  17
   1  -1  10 11495.2 261.694   7
   1   1  10 11610.0 269.171   7
   1   1  10 11713.8 272.357  10
   1  -1  10 11550.9 269.397  10
   1   1  12 2845.65 141.810  10
   1  -1  12 2681.58 136.900  10
   1  -1  12 2850.32 140.739   6
   1   1  12 2911.19 142.035   6
   1   1  12 2608.42 135.166  12
   1  -1  12 2749.38 137.247  12
   1   1  12 2961.75 139.126   7
   1  -1  12 2850.65 134.114   7
   1   1  14 11067.1 245.588  10
   1  -1  14 10595.5 240.615  10
   1  -1  14 10987.0 243.248   6
   1   1  14 11134.9 240.787   6
   1   1  14 10810.2 226.910   7
   1  -1  14 10852.3 214.485   7
   1   1  14 10863.5 239.332  12
   1  -1  14 10425.6 231.349  12
   1   1  16 3601.18 98.0759  10
   1   1  16 3519.35 83.4946  12
  -1   2  17 77.4038 18.3963  12
  -1  -2  17 66.2532 16.6331  12
  -1  -2  15 37996.1 433.718  10
  -1   2  15 38285.9 431.807  10
  -1  -2  15 38710.1 446.603  12
  -1   2  15 38407.4 455.200  12
  -1   2  15 38422.5 423.181   7
  -1   2  13 11612.4 272.313  10
  -1  -2  13 11235.1 268.075  10
  -1   2  13 11134.7 277.524  12
  -1  -2  13 11430.2 275.712  12
  -1   2  13 11421.1 248.409   6
  -1   2  13 11086.8 266.133   7
  -1  -2  13 11336.2 252.552   7
  -1   2  11 17188.8 325.731   7
  -1  -2  11 17341.7 310.938   7
  -1  -2  11 17137.8 314.075   6
  -1  -2  11 17013.3 328.521  12
  -1   2  11 17478.0 338.589  12
  -1   2  11 18204.7 712.073  17
  -1  -2  11 17930.2 689.689  17
  -1  -2  11 16913.2 319.520  10
  -1   2  11 17121.2 320.010  10
   1  -2 -11 17144.0 619.573   3
  -1  -2   9 5036.35 263.437   2
  -1   2   9 4967.66 325.044  17
  -1  -2   9 5025.40 317.451  17
   1   2  -9 4811.90 270.989   3
   1  -2  -9 4359.84 276.676   3
   1   2  -7 128.340 51.4726   3
   1  -2  -7 114.726 54.5049   3
  -1  -2   7 163.774 55.8245  17
  -1   2   7 121.864 58.2316  17
  -1  -2   7 103.835 34.9941   2
  -1   2   5 41269.8 637.741  17
  -1  -2   5 40495.4 608.699  17
  -1   2   5 39878.6 426.385   2
  -1  -2   5 40436.0 515.403   2
   1   2  -5 41083.4 541.451   3
   1  -2  -5 41366.8 599.000   3
  -1   2   5 41987.2 558.762  19
  -1   2   3 348862. 1445.78  17
  -1  -2   3 358876. 1386.01  17
   1   2  -3 350037. 1196.07   3
  -1   2   3 348856. 754.667   2
  -1  -2   3 359993. 1210.84   2
  -1   2   3 349016. 1344.13  19
  -1  -2   1 195526. 735.883  18
   1   2  -1 196270. 737.146   3
   1  -2   1 9248.81 184.375   2
   1   2   1 9089.77 190.124  17
   1   2   1 9520.80 185.776   4
  -1  -2  -1 9008.37 196.306  18
  -1   2  -1 9107.22 132.689  19
  -1  -2  -1 9062.08 144.335  16
   1   2   1 9251.22 159.302   1
  -1  -2  -3 951404. 2397.76  18
  -1   2  -3 977035. 2365.54  18
   1  -2   3 969784. 2562.23   1
   1  -2   3 967043. 2492.89  17
   1  -2   5 699.606 87.2159   2
   1   2   5 667.926 84.1334   1
   1  -2   5 680.005 88.5052   1
  -1   2  -5 1236.35 97.3733  18
  -1  -2  -5 1223.76 99.4387  18
   1   2   5 651.561 88.8069  17
   1  -2   5 660.704 88.7258  17
  -1  -2  -5 1284.74 58.0886  16
   1  -2   7 63166.2 987.974  17
   1   2   7 62629.7 1025.20  17
  -1  -2  -7 57528.9 961.784   3
  -1   2  -7 59385.8 898.087   3
   1  -2   7 62259.5 992.073   1
  -1  -2  -9 3457.53 276.518   3
  -1   2  -9 3856.11 266.825   3
   1   2   9 3768.06 302.247  17
   1  -2   9 3932.37 292.535  17
   1  -2  11 1075.51 87.2409  12
   1  -2  11 1218.55 93.0441  10
   1   2  11 1192.79 91.8998  10
   1   2  11 968.754 170.196  17
   1  -2  11 1298.69 196.631  17
   1   2  11 1044.24 87.3909   7
   1  -2  11 1146.12 91.0725   6
   1   2  11 1012.48 84.7528   6
  -1  -2 -11 1294.58 182.864   3
   1  -2  11 1075.29 82.4635   7
   1   2  13 3087.94 138.888   7
   1  -2  13 3048.30 126.407   7
   1  -2  13 3336.46 146.737   6
   1   2  13 3139.26 139.316   6
   1  -2  13 3069.10 135.307  12
   1   2  13 3247.10 147.133  12
   1   2  13 3170.23 142.687  10
   1  -2  13 3281.54 145.574  10
   1  -2  15 39.7058 20.8120  12
   1   2  15 74.4570 25.6624  12
   1   2  15 42.6809 18.0565   7
   1   2  15 56.8813 25.0555  10
   1  -2  15 55.4867 23.1980  10
  -1   3  16 1877.10 82.3411  10
  -1   3  16 2011.51 83.1040   7
  -1  -3  16 2021.01 87.2962  12
  -1   3  16 1950.35 90.2280  12
  -1   3  14 2597.50 124.900  10
  -1  -3  14 2643.22 126.033  10
  -1   3  14 2685.66 127.544   7
  -1   3  14 2479.87 129.967  12
  -1  -3  14 2655.03 129.749  12
  -1   3  12 5220.34 190.531  12
  -1  -3  12 5471.61 192.576  12
  -1   3  12 5202.94 186.871   7
   1  -3 -12 4628.22 336.824   3
  -1  -3  12 5279.78 180.308   6
  -1   3  12 5811.76 427.351  17
  -1  -3  12 5908.38 412.760  17
  -1   3  12 5214.03 182.261  10
  -1  -3  12 5254.53 184.278  10
  -1  -3  10 30060.2 834.533  17
  -1   3  10 30757.8 875.243  17
   1   3 -10 30376.2 712.039   3
   1  -3 -10 31698.5 808.052   3
   1   3  -8 14123.2 412.669   3
   1  -3  -8 14710.2 480.706   3
  -1  -3   8 14456.7 487.945  17
  -1  -3   8 14316.9 420.969   2
  -1   3   8 15480.5 531.032  17
  -1   3   6 1043.77 117.114  17
  -1  -3   6 1079.22 113.181  17
   1  -3  -6 1191.00 115.902   3
   1   3  -6 1084.32 100.095   3
  -1  -3   6 1047.54 97.5807   2
  -1   3   6 1212.94 103.794  19
  -1   3   4 21528.2 415.259  17
  -1  -3   4 21348.3 387.028  17
   1  -3  -4 21567.1 395.700   3
   1   3  -4 21920.4 331.628   3
  -1  -3   4 21726.9 357.635   2
  -1   3   4 21372.2 371.348  19
   1   3  -2 112603. 578.622   3
   1  -3  -2 115457. 706.197   3
  -1  -3   2 114871. 543.593  18
  -1  -3   2 111581. 685.036  16
  -1  -3   0 9515.17 171.976  16
   1  -3   0 9302.06 155.365   2
   1  -3   0 9114.12 158.656   3
  -1  -3   0 9794.54 195.651  18
   1   3   0 9694.18 113.665   1
  -1   3   0 9256.08 165.845  19
  -1  -3  -2 235725. 832.443  16
   1   3   2 234304. 960.413   1
  -1  -3  -2 231264. 1126.18  18
  -1   3  -2 234172. 754.023  19
   1   3   2 232677. 635.263  19
   1  -3   2 236337. 1048.91  17
   1   3   2 232072. 1143.28  17
   1   3   2 234188. 1122.17   4
  -1  -3  -4 31943.7 331.364  16
   1   3   4 31526.6 543.444  17
   1  -3   4 30795.2 499.489  17
  -1   3  -4 31219.6 461.469  18
   1  -3   4 31356.9 526.649   1
   1   3   4 31839.3 490.625   1
  -1  -3  -4 31813.3 484.191  18
  -1   3  -4 31964.6 284.333  19
   1  -3   4 31837.1 514.774   2
   1   3   6 9397.89 366.201  17
   1  -3   6 10217.5 360.628  17
  -1   3  -6 9474.45 281.636  18
  -1  -3  -6 9564.60 297.607  18
   1  -3   6 10127.5 350.685   2
   1   3   6 9882.02 347.577   1
   1  -3   6 8834.99 343.041   1
   1  -3   8 6166.13 345.960   1
  -1  -3  -8 5338.55 322.710   3
  -1   3  -8 6069.84 306.306   3
   1  -3   8 6110.45 334.393  17
   1   3   8 5951.36 348.709  17
   1   3  10 1419.41 95.8877   6
   1   3  10 1511.29 101.707   7
   1  -3  10 1496.58 99.8152   6
   1  -3  10 1578.19 100.836  10
   1   3  10 1321.51 94.0003  10
   1  -3  10 1367.17 184.125  17
   1   3  10 1477.20 204.536  17
   1  -3  10 1363.07 92.1938  12
  -1  -3 -10 1340.94 181.252   3
   1   3  12 495.379 61.2614  10
   1  -3  12 394.151 57.9859  10
   1  -3  12 383.285 55.6267  12
   1   3  12 505.629 64.4243  12
   1   3  12 465.426 62.6929   7
   1   3  12 467.437 57.5471   6
   1  -3  12 524.748 65.1142   6
   1   3  14 3199.75 129.144   7
   1   3  14 3286.02 134.752  12
   1  -3  14 3131.40 120.911  12
   1   3  14 3249.95 127.265   6
   1  -3  14 3164.26 132.207   6
   1  -3  14 3177.49 131.401  10
   1   3  14 3155.77 131.424  10
   1   3  16 71.9357 18.0099  12
   1   3  16 25.9362 14.5775  10
  -1   4  17 216.041 26.2775  12
  -1  -4  15 12611.0 249.954  10
  -1   4  15 12822.7 247.920  10
  -1   4  15 13142.1 251.983   7
  -1  -4  15 12694.8 249.732  12
  -1   4  15 12987.0 263.907  12
  -1   4  13 2506.99 126.732  10
  -1  -4  13 2552.09 129.088  10
  -1  -4  13 2485.94 129.109  12
  -1   4  13 2534.78 133.839  12
  -1   4  13 2651.30 135.040   7
  -1   4  11 30051.8 437.160   7
  -1   4  11 29361.2 919.389  17
  -1  -4  11 30101.7 877.028  17
  -1   4  11 29862.8 442.846  12
  -1  -4  11 29650.2 428.222  12
  -1  -4  11 29550.4 420.794   6
  -1   4  11 28841.5 415.815  10
  -1  -4  11 29573.1 424.278  10
   1  -4 -11 29594.9 836.589   3
   1   4  -9 11451.4 402.488   3
   1  -4  -9 11246.6 466.018   3
  -1  -4   9 12581.3 493.379  17
  -1   4   9 11814.3 505.826  17
  -1  -4   9 12021.3 424.928   2
  -1  -4   7 22607.0 499.335   2
  -1   4   7 23062.0 598.453  17
  -1  -4   7 22833.0 556.256  17
   1  -4  -7 24110.2 579.383   3
   1   4  -7 23865.6 479.916   3
  -1  -4   5 53438.1 686.519  17
  -1   4   5 52622.5 738.526  17
   1   4  -5 53224.9 575.978   3
   1  -4  -5 54992.0 718.048   3
  -1  -4   5 53513.5 653.834   2
  -1   4   5 55668.3 664.586  19
  -1   4   3 504819. 1705.59  19
  -1  -4   3 513620. 1631.17  16
   1   4  -3 516761. 1671.12   4
  -1  -4   3 526345. 1703.92   2
  -1   4   3 508060. 1794.92  17
   1  -4  -1 21705.2 183.742   2
   1  -4  -1 21727.9 273.827   3
  -1  -4   1 21965.4 297.162  16
  -1  -4   1 22548.7 293.807  18
   1   4   1 1482.88 81.1134  17
   1  -4   1 1459.91 80.7847   2
  -1  -4  -1 1728.55 79.8278  16
  -1  -4  -1 1755.08 96.5160  18
  -1   4  -1 1692.38 75.4968  19
   1  -4   1 1453.52 84.9317   1
   1   4   1 1569.60 58.5078   1
   1  -4   3 136.214 36.7128  17
   1   4   3 103.901 38.2959  17
  -1  -4  -3 124.041 36.4369  18
   1   4   3 85.9207 17.5070  19
  -1   4  -3 69.6542 20.3398  19
   1  -4   3 50.0394 23.0401   2
   1  -4   3 93.7832 36.1842   1
   1   4   3 87.9018 26.4294   1
  -1  -4  -3 110.400 26.6364  16
  -1  -4  -5 87.7555 25.8368  16
  -1   4  -5 159.202 41.2943  18
  -1  -4  -5 70.7323 23.9150  18
  -1   4  -5 116.537 24.7504  19
   1   4   5 189.365 53.4683  17
   1  -4   5 219.878 51.3372  17
   1  -4   5 170.984 52.2345   2
   1  -4   5 121.433 38.6295   1
   1   4   5 178.921 46.8915   1
   1  -4   7 436.381 87.8382  17
   1   4   7 644.304 115.646  17
   1  -4   7 586.280 100.062   2
  -1   4  -7 500.143 84.0422   3
   1  -4   7 544.118 102.720   1
  -1  -4  -9 971.200 155.399   3
   1  -4   9 1094.65 154.332  17
   1   4   9 972.060 160.690  17
   1   4  11 775.274 74.4973   6
  -1  -4 -11 734.235 144.834   3
   1   4  11 762.999 77.2951   7
   1  -4  11 834.075 78.1855   6
   1   4  11 813.044 77.7800  10
   1  -4  11 804.777 76.0601  10
   1  -4  11 775.094 76.4479  12
   1   4  11 790.195 155.495  17
   1  -4  11 629.888 134.789  17
   1   4  13 498.820 59.6022  10
   1  -4  13 522.689 60.3919  10
   1   4  13 457.759 58.8306   7
   1   4  13 509.710 58.2786   6
   1  -4  13 480.939 55.4184  12
   1   4  13 495.333 62.7042  12
   1  -4  13 533.021 62.5254   6
   1   4  15 1118.40 66.0302   7
   1  -4  15 1302.28 73.9883  10
   1   4  15 1236.67 71.5126  10
   1   4  15 1249.88 72.9550  12
   1  -4  15 1164.88 57.7267  12
  -1   5  16 3091.62 104.414   7
  -1   5  16 3099.72 101.548  10
  -1  -5  16 3193.33 103.759  12
  -1   5  16 3077.93 111.478  12
  -1   5  14 1540.44 100.460   7
  -1  -5  14 1468.15 95.0664  12
  -1   5  14 1542.77 103.062  12
  -1  -5  14 1458.64 95.4966  10
  -1   5  14 1514.35 94.6255  10
  -1   5  12 5384.85 405.467  17
  -1  -5  12 6198.52 409.076  17
  -1  -5  12 5758.24 194.017  12
  -1   5  12 5622.38 198.192  12
  -1   5  12 5541.49 196.640   7
  -1  -5  12 5647.11 191.936  10
  -1   5  12 5440.89 186.931  10
   1   5 -12 5127.28 360.516   4
   1  -5 -12 5052.68 371.064   3
  -1   5  10 13284.4 280.487   7
   1  -5 -10 14184.7 562.897   3
  -1  -5  10 13621.6 493.437   2
  -1  -5  10 13118.3 274.110  12
  -1  -5  10 12776.1 266.870  10
  -1   5  10 12922.8 574.600  17
  -1  -5  10 13088.0 538.806  17
  -1  -5   8 3912.30 252.316  17
  -1   5   8 3525.16 258.176  17
   1  -5  -8 3452.53 243.552   3
   1   5  -8 3764.85 202.777   3
  -1  -5   8 3831.95 229.476   2
  -1  -5   6 1047.08 105.985   2
  -1  -5   6 1043.68 107.621  17
  -1   5   6 1025.41 119.986  17
   1  -5  -6 1051.27 117.637   3
   1   5  -6 1098.44 91.0277   3
  -1   5   6 1182.95 108.183  19
  -1  -5   4 33967.9 465.124  16
  -1   5   4 34249.4 534.415  17
  -1  -5   4 34172.2 475.691  17
  -1  -5   4 33109.3 491.580   2
   1   5  -4 32377.7 380.531   3
   1  -5  -4 33019.8 513.816   3
  -1   5   4 32675.0 483.545  19
   1   5  -2 4935.28 121.804   3
   1  -5  -2 5088.15 160.521   3
   1   5  -2 5142.32 157.871   4
  -1  -5   2 4981.46 158.984  16
  -1  -5   2 5014.87 144.853  18
  -1   5   2 4967.36 157.281  17
  -1  -5   0 34673.3 419.878  18
   1   5   0 36553.7 408.746   4
   1  -5   0 37056.9 356.207   2
  -1  -5   0 34915.9 388.599  16
  -1   5   0 35692.5 384.951  19
   1  -5   0 36063.9 323.573   3
   1  -5   2 5597.56 118.454  16
   1  -5   2 5674.13 158.954  17
  -1  -5  -2 5219.67 153.966  16
   1   5   2 5675.11 184.891  17
   1  -5   2 5670.64 185.747   2
   1   5   2 5799.61 141.203  19
  -1   5  -2 5223.43 145.035  19
  -1  -5  -2 5188.69 186.980  18
   1   5   2 5701.93 144.291   1
   1  -5   2 5568.34 187.201   1
   1  -5   4 4356.20 200.363   2
  -1   5  -4 4705.31 188.105  18
   1  -5   4 4471.19 187.450  17
  -1  -5  -4 4823.31 156.818  16
   1   5   4 4444.04 209.897  17
  -1  -5  -4 4632.17 197.188  18
  -1   5  -4 5032.06 147.402  19
   1   5   4 4366.65 117.440  19
   1   5   4 4368.42 182.474   1
   1  -5   4 4475.81 208.098   1
  -1   5  -6 316.794 54.9696  18
  -1  -5  -6 207.447 52.5790  18
   1   5   6 276.549 66.4115  17
   1  -5   6 277.435 64.5999  17
   1  -5   6 333.744 72.8411   1
  -1   5  -6 255.764 53.8204   3
   1  -5   6 348.270 72.1592   2
   1  -5   8 3899.04 269.103  17
   1   5   8 3525.56 274.037  17
  -1  -5  -8 3387.24 266.518   3
   1  -5   8 3882.06 281.721   1
   1   5  10 182.718 92.9449  17
   1  -5  10 3.80908 39.7108  17
   1  -5  10 36.4243 24.5496  12
   1   5  10 99.1140 29.7580   6
   1  -5  10 133.684 32.7060   6
   1   5  10 148.147 44.7820   7
   1   5  10 74.2573 29.4359  10
   1  -5  10 106.246 31.5875  10
  -1  -5 -10 107.208 60.7148   3
   1  -5  12 6.49200 28.5335  10
   1   5  12 27.7658 28.4615  10
   1   5  12 33.0909 31.3922   7
   1  -5  12 24.2297 26.9258  12
   1   5  12-7.33055 30.4407   6
   1  -5  12 60.3819 33.9047   6
   1   5  14-21.4881 25.0508  10
   1  -5  14 10.9369 23.7338  10
   1   5  14 25.1580 24.1534   7
   1   5  14-21.1175 21.6216   6
   1  -5  14 5.50137 21.0868  12
   1   5  14 23.7730 27.6968  12
   1   5  16 1099.60 50.9759  12
   1   5  16 1122.19 52.7005  10
  -1   6  17 229.401 24.3659  12
  -1   6  15 4070.92 136.493  10
  -1   6  15 4100.29 143.469   7
  -1   6  15 4013.92 146.696  12
  -1  -6  15 4220.88 138.785  12
  -1   6  13 716.469 69.6256  10
  -1  -6  13 815.083 74.8612  10
  -1   6  13 749.360 75.6136  12
  -1  -6  13 841.504 74.9943  12
  -1   6  13 753.677 75.9940   7
  -1  -6  11 1573.92 99.7883   6
   1   6 -11 1860.68 211.915   4
  -1   6  11 1479.83 210.371  17
  -1  -6  11 1621.03 199.741  17
  -1   6  11 1672.69 102.717  10
  -1  -6  11 1673.23 103.814  10
   1  -6 -11 1738.04 209.202   3
  -1   6  11 1608.44 105.974  12
  -1  -6  11 1733.54 106.189  12
  -1   6  11 1746.51 109.157   7
  -1  -6  11 1673.79 96.9941  11
  -1   6   9 691.248 131.875  17
  -1  -6   9 889.792 131.064  17
  -1  -6   9 679.234 105.177   2
   1  -6  -9 715.555 126.952   3
  -1   6   7 25857.3 533.590  19
  -1  -6   7 25638.7 577.586  17
  -1   6   7 25729.0 642.639  17
  -1  -6   7 25599.0 570.602   2
   1   6  -7 26221.3 473.437   3
   1  -6  -7 26965.6 630.026   3
  -1   6   5 18103.3 398.060  19
  -1  -6   5 18481.4 395.983  17
  -1   6   5 18174.3 442.985  17
  -1  -6   5 17444.7 403.962   2
   1   6  -5 18604.7 311.759   3
   1  -6  -5 18803.8 440.949   3
   1   6  -3 9992.74 179.330   3
   1  -6  -3 10575.5 268.941   3
   1   6  -3 9688.69 251.832   4
  -1   6   3 10341.5 263.538  19
  -1  -6   3 10515.4 253.805  16
  -1  -6   3 10433.3 268.715   2
  -1  -6   3 10717.9 226.499  17
  -1   6   3 10438.4 264.342  17
   1   6  -1 62136.9 553.844   4
   1  -6  -1 63928.3 508.103   3
  -1  -6   1 64597.2 582.563  18
   1  -6  -1 64556.5 413.589   2
  -1  -6   1 62731.7 565.121  16
   1  -6   1 45147.2 496.412   1
  -1   6  -1 45625.2 465.510  19
   1  -6   1 43402.5 471.990   2
   1   6   1 44177.8 450.443  17
   1  -6   1 44579.5 415.997  16
  -1  -6  -1 44199.8 468.310  16
   1  -6   3 1099.99 54.9949  16
   1  -6   3 1024.40 94.2994   1
   1  -6   3 1098.63 95.0620   2
   1   6   3 1096.67 67.7493  19
   1  -6   3 1084.17 79.2116  17
  -1  -6  -3 1100.96 79.5048  16
   1   6   3 1187.82 98.8714  17
  -1  -6  -3 1236.22 103.762  18
  -1   6  -3 1068.60 73.4798  19
   1  -6   5 16348.2 432.553   2
  -1  -6  -5 16483.1 405.911  18
  -1   6  -5 16032.7 295.587  19
  -1   6  -5 16506.8 378.419  18
  -1  -6  -5 16614.4 325.214  16
   1   6   5 15316.1 435.163  17
   1  -6   5 16516.1 400.830  17
   1  -6   5 16313.4 438.911   1
   1  -6   7 838.052 119.367   2
  -1  -6  -7 860.288 130.901   3
   1  -6   7 715.360 113.651   1
  -1  -6  -7 814.967 100.994  18
   1  -6   7 863.304 113.718  17
   1   6   7 653.480 114.276  17
  -1   6  -7 787.409 93.2921   3
   1  -6   9 318.462 83.9837  17
   1   6   9 265.846 88.7561  17
  -1  -6  -9 225.978 86.0786   3
   1   6   9 238.593 46.1136   7
   1  -6   9 304.197 44.5814  10
   1   6   9 282.253 42.7570  10
   1   6   9 256.515 47.2707  13
   1  -6   9 260.700 38.5131   6
  -1  -6 -11 925.568 174.412   3
   1   6  11 863.669 79.8423  10
   1  -6  11 857.617 78.4239  10
   1   6  11 878.916 86.5991   7
   1  -6  11 791.590 77.1297   6
   1   6  11 787.101 74.6884   6
   1  -6  11 727.278 68.9783  12
   1   6  11 999.287 175.770  17
   1   6  13 1706.93 108.333   7
   1   6  13 1860.43 108.887  10
   1  -6  13 1825.34 107.998  10
   1  -6  13 1895.68 100.303  12
   1   6  13 1894.56 112.450  12
   1  -6  13 1780.23 107.551   6
   1   6  13 1750.40 99.0319   6
   1   6  15 640.444 52.2269   7
   1   6  15 599.850 51.2445  10
   1   6  15 664.774 53.3846  12
  -1   7  16 887.360 57.3491   7
  -1   7  16 982.254 55.1991  10
  -1   7  16 875.179 58.0398  12
  -1  -7  16 977.140 54.2850  12
  -1   7  14 555.393 63.5259   7
  -1  -7  14 526.786 57.7684  12
  -1   7  14 518.840 61.8183  12
  -1   7  14 435.959 52.9012  10
  -1  -7  14 486.474 56.1968  10
  -1  -7  12 1324.98 94.7749  10
  -1   7  12 1303.00 93.9264  10
  -1  -7  12 1227.23 84.2712  11
  -1  -7  12 1394.96 97.7369  12
  -1   7  12 1352.58 98.1824  12
  -1   7  12 1233.18 95.9531   7
   1  -7 -10 3916.16 311.305   3
  -1  -7  10 4303.87 290.922   2
  -1  -7  10 4170.17 154.321  12
  -1   7  10 4161.02 161.450   7
   1   7 -10 4415.93 300.357   4
  -1  -7  10 4287.70 158.323   6
  -1  -7  10 4087.55 154.354  10
  -1   7  10 4085.66 152.251  10
  -1   7  10 4447.66 343.754  17
  -1  -7  10 4400.46 305.207  17
  -1  -7  10 4064.37 150.260  11
  -1  -7   8 19632.6 548.800  17
  -1   7   8 19156.9 610.967  17
   1  -7  -8 19238.2 592.137   3
  -1  -7   8 19417.8 546.653   2
  -1  -7   6 20559.3 491.050   2
  -1  -7   6 20875.2 466.843  17
  -1   7   6 20101.9 522.141  17
  -1   7   6 20697.2 467.851  19
   1  -7  -6 21501.9 526.934   3
   1   7  -6 21270.2 360.018   3
  -1  -7   4 65.5560 26.8514  17
  -1   7   4 63.7034 32.2114  17
   1   7  -4 234.130 30.4901   3
   1  -7  -4 301.140 55.8458   3
  -1   7   4 105.016 40.0934  19
  -1  -7   4 98.5719 34.8217  16
  -1  -7   4 116.017 39.6822   2
   1   7  -4 295.650 51.4410   4
   1  -7  -2 319.268 27.1544   2
   1  -7  -2 322.116 47.9586   3
  -1   7   2 511.449 54.3181  17
  -1  -7   2 466.369 56.1558  16
   1   7  -2 313.733 45.6457   4
  -1   7   2 546.415 64.0041  19
   1  -7   0 7280.43 180.239   2
  -1   7   0 6997.96 199.173  19
   1   7   0 6797.08 198.328   4
   1  -7   0 6999.17 150.505   3
  -1  -7   0 6771.41 195.612  16
   1  -7   2 14987.7 323.998   2
   1  -7   2 15012.3 324.501   1
  -1   7  -2 15275.6 184.456   4
   1   7   2 15762.7 341.666   4
  -1   7  -2 15166.9 290.471  19
   1   7   2 14782.3 276.032  19
  -1  -7  -2 15867.5 352.841  18
   1  -7   2 15132.4 248.235  16
  -1  -7  -2 15604.2 303.905  16
   1   7   2 15101.5 310.933  17
   1  -7   4 29183.2 462.623  17
  -1  -7  -4 27811.5 436.560  16
   1   7   4 28827.5 546.974  17
   1  -7   4 28761.9 276.834  16
   1  -7   4 29695.4 552.938   1
  -1   7  -4 28394.8 414.534  19
  -1  -7  -4 27385.3 519.795  18
   1  -7   4 29193.7 542.170   2
   1   7   4 28423.2 380.033  19
   1  -7   6 11102.1 363.582  17
  -1  -7  -6 11439.8 294.521  16
   1   7   6 10871.6 408.636  17
   1  -7   6 11198.1 406.062   1
  -1   7  -6 11243.0 331.529  18
  -1  -7  -6 11178.5 364.026  18
  -1   7  -6 11298.8 306.514   3
   1  -7   6 10843.3 390.358   2
   1  -7   8 156.837 68.0557   1
   1  -7   8 161.549 62.0843  17
   1   7   8 164.751 68.0015  17
   1  -7   8 289.766 86.4060   2
  -1  -7  -8 39.9795 56.2824   3
   1  -7  10 55.6326 25.8158  15
  -1  -7 -10 207.612 82.7993   3
   1   7  10 32.0565 25.0871  10
   1  -7  10 61.4244 21.8255  10
   1   7  10 47.2604 31.1919   7
   1  -7  10 66.3974 28.5174  11
   1  -7  10 91.1495 32.1469   6
   1   7  10 72.6199 28.8381   6
   1  -7  10 57.5168 45.6169  17
   1   7  10 163.442 73.3720  17
   1  -7  12 1167.74 93.7909   6
   1   7  12 1071.77 90.8208   7
   1   7  12 1077.52 88.7152  10
   1  -7  12 1203.08 91.3774  10
   1   7  12 1203.37 88.6540   6
   1   7  14 889.566 70.6971   7
   1   7  14 882.079 60.7470   6
   1  -7  14 912.744 70.7997  10
   1   7  14 916.854 71.0167  10
   1   7  14 884.409 72.9585  12
   1   7  16 495.873 34.3190  10
   1   7  16 471.862 33.7390  12
  -1  -8  15 21.8164 21.2473  12
  -1   8  15 27.7683 29.7266  12
  -1   8  15 31.5238 26.7503   7
  -1   8  15-8.56117 20.2920  10
  -1  -8  13 56.4694 30.7195  11
  -1  -8  13 50.4196 28.9376  10
  -1   8  13 16.9530 22.9684  10
  -1   8  13 30.0773 28.8295   7
  -1  -8  13 47.3701 26.2275  12
  -1   8  13 82.5369 39.3009  12
   1   8 -11 4527.13 321.528   4
  -1   8  11 4456.83 173.744   7
  -1  -8  11 4553.53 162.558  11
  -1   8  11 4390.63 173.850  12
  -1  -8  11 4457.31 166.288  12
  -1   8  11 4263.82 359.703  17
   1  -8 -11 4343.05 338.177   3
  -1  -8  11 4712.36 326.235   2
  -1  -8  11 4354.75 167.864  10
  -1   8  11 4376.27 165.894  10
   1   8  -9 5792.70 318.679   4
   1  -8  -9 5542.97 344.401   3
  -1  -8   9 5612.50 321.538   2
   1  -8  -9 5463.89 282.053  16
  -1   8   9 5811.90 366.314  17
  -1  -8   9 6000.06 325.440  17
  -1  -8   7 2261.01 168.825  17
  -1  -8   7 2184.20 179.796   2
   1   8  -7 1723.15 158.510   4
  -1   8   7 2171.82 163.128  19
   1  -8  -7 2084.53 187.719   3
  -1   8   7 1942.30 184.709  17
  -1  -8   5 38.7459 31.6004   2
  -1  -8   5 69.6881 24.8144  17
  -1   8   5 54.1437 39.4372  17
  -1  -8   5 37.2354 23.0266  16
   1   8  -5 96.6159 46.1165   4
  -1   8   5 51.7690 36.5793  19
   1   8  -5 141.028 26.6320   3
   1  -8  -5 155.677 48.3075   3
  -1  -8   3 18188.0 364.636  16
  -1  -8   3 18705.8 394.410   2
   1   8  -3 18202.2 353.135   4
  -1   8   3 18202.4 379.258  19
   1  -8  -3 18924.0 377.665   3
  -1  -8   3 18600.3 287.050  17
  -1   8   3 18112.4 361.087  17
   1  -8  -1 72140.0 527.997   2
   1   8  -1 72794.5 658.943   4
   1  -8  -1 68711.3 565.288   3
  -1  -8   1 70951.6 676.774  16
  -1   8   1 68419.0 520.552  17
  -1  -8   1 72841.6 715.327  18
   1   8   1 33900.8 409.645  17
   1  -8   1 33429.6 421.962  16
   1  -8   1 33341.0 456.198   2
  -1  -8  -1 33875.0 518.473  18
  -1   8  -1 34062.8 464.789  19
   1   8   1 33899.7 482.721   4
  -1   8  -1 34460.8 190.448   4
  -1  -8  -1 34543.5 473.438  16
   1  -8   1 34528.7 467.867   1
   1  -8   3 405.177 43.8213  16
  -1   8  -3 375.040 39.8810   4
  -1  -8  -3 450.807 59.9223  16
   1   8   3 433.372 65.2827  17
   1  -8   3 425.338 66.7761   2
   1  -8   3 323.944 58.5049   1
  -1  -8  -3 338.384 61.4425  18
   1   8   3 464.091 56.6864  19
  -1   8  -3 504.174 60.1995  19
   1   8   5 1959.62 107.056  19
   1  -8   5 2026.50 161.019   2
  -1   8  -5 1755.13 135.269  18
  -1  -8  -5 1972.96 154.934  18
  -1   8  -5 1794.37 115.351  19
   1  -8   5 1922.29 158.278   1
   1  -8   5 1938.38 133.857  17
  -1  -8  -5 1987.80 128.038  16
   1   8   5 2044.32 165.383  17
   1  -8   7 4291.10 280.393   1
   1  -8   7 4459.34 276.085   2
  -1  -8  -7 4237.01 289.200   3
   1  -8   7 4670.85 256.163  17
   1   8   7 4475.01 290.182  17
  -1  -8  -7 4346.81 241.951  18
   1   8   9 1149.72 82.6197   6
  -1  -8  -9 1155.44 184.382   3
   1   8   9 1224.56 89.2584  10
   1  -8   9 1378.44 165.816  17
   1   8   9 1005.37 163.326  17
   1   8   9 1172.79 90.6415   7
   1  -8   9 1202.41 87.2797   6
   1  -8   9 1180.32 177.603   1
   1  -8   9 1223.93 80.1543  11
   1  -8   9 1127.24 79.6818  15
   1   8   9 1156.87 89.7897  13
   1  -8   9 1199.64 86.3726  10
   1  -8  11 18213.3 302.646  11
   1   8  11 17754.2 349.260  10
   1  -8  11 17910.0 348.124  10
   1  -8  11 18066.0 309.774  15
   1   8  11 17661.4 333.811   6
   1   8  11 17353.4 353.876   7
   1  -8  11 18115.8 355.554   6
   1   8  13 178.805 37.4905   6
   1   8  13 158.327 41.9897  12
   1   8  13 146.011 41.5557   7
   1   8  13 133.213 39.2247  10
   1  -8  13 162.223 43.0649  10
   1   8  15 9349.84 181.442   7
   1   8  15 9583.35 187.617  12
   1   8  15 9357.83 182.760  10
  -1   9  16 235.631 31.2851  12
  -1   9  16 222.753 30.8778   7
  -1   9  16 209.237 26.5105  10
  -1  -9  14 411.694 48.3036  12
  -1   9  14 433.226 57.7022  12
  -1   9  14 414.170 56.1842   7
  -1   9  14 441.926 51.7492  10
  -1  -9  12 495.496 59.8527  12
  -1   9  12 412.262 60.2591  12
  -1   9  12 486.212 58.6201  10
  -1   9  12 496.443 66.7963   7
  -1  -9  12 536.397 64.8249  10
  -1  -9  12 438.147 52.8163  11
   1  -9 -10 11535.4 533.497   3
  -1  -9  10 11509.5 494.758   2
  -1  -9  10 11394.7 261.754  10
  -1   9  10 10947.1 252.209  10
  -1  -9  10 11499.1 257.064  12
  -1   9  10 11368.8 267.305   7
  -1  -9  10 11097.3 244.475  15
  -1   9  10 11269.2 547.165  17
   1   9 -10 11424.7 478.004   4
  -1  -9  10 11457.1 255.635  11
  -1  -9   8 9667.70 376.973  17
  -1   9   8 9383.93 435.371  17
  -1   9   8 9042.93 351.193  19
   1  -9  -8 9521.40 427.512   3
   1   9  -8 9692.25 385.734   4
  -1  -9   8 9142.96 397.565   2
   1   9  -6 33872.0 607.259   4
  -1  -9   6 33982.1 570.628  17
  -1   9   6 33562.8 628.688  19
  -1   9   6 31872.1 673.466  17
   1  -9  -6 33435.1 683.241   3
  -1  -9   6 33762.3 674.209   2
  -1  -9   4 7500.89 280.041   2
  -1  -9   4 7648.14 259.127  16
  -1   9   4 8309.90 281.908  19
  -1  -9   4 7818.08 210.923  17
  -1   9   4 8231.19 278.943  17
   1  -9  -4 8090.20 284.027   3
   1   9  -4 7796.24 254.377   4
   1  -9  -2 7916.00 168.128   2
   1   9  -2 7815.85 230.669   4
  -1  -9   2 8064.68 245.941  16
  -1   9   2 8095.52 253.782  19
   1  -9  -2 8159.21 230.259   3
  -1   9   2 7779.68 209.659  17
  -1  -9   2 8305.90 159.121  17
   1  -9   0 439.351 58.7793  16
   1   9   0 415.914 59.5957   4
  -1  -9   0 461.508 60.9917  16
   1  -9   0 402.653 39.9116   3
  -1   9   0 527.335 67.7740  19
  -1  -9   0 421.418 64.2441  18
   1  -9   0 391.711 50.6964   2
  -1  -9  -2 27896.5 458.079  16
   1   9   2 26884.0 426.782  17
   1  -9   2 28382.2 401.949  16
   1  -9   2 28688.1 475.841   1
   1   9   2 28031.6 433.511  19
  -1   9  -2 28956.7 456.112  19
  -1  -9  -2 27958.5 515.906  18
   1  -9   2 27709.5 477.862   2
   1   9   2 28310.6 492.815   4
  -1   9  -2 28376.8 249.027   4
   1  -9   4 2063.17 122.465  17
  -1  -9  -4 2025.12 132.497  16
   1   9   4 1963.68 147.902  17
   1  -9   4 1893.89 93.8811  16
  -1   9  -4 1970.55 125.179  19
  -1  -9  -4 2006.42 151.416  18
   1  -9   4 1878.10 147.556   1
   1  -9   4 2109.79 156.590   2
   1   9   4 1941.11 117.210  19
  -1   9  -4 2051.80 104.617   4
   1  -9   6 3484.08 200.809  17
  -1  -9  -6 3605.53 186.030  16
   1   9   6 3452.23 236.768  17
  -1   9  -6 3664.83 201.365  18
  -1  -9  -6 3652.93 224.173  18
   1  -9   6 3799.41 243.010   2
  -1  -9  -6 3626.30 254.332   3
   1  -9   6 3826.99 246.130   1
   1  -9   8 6855.57 333.816  17
   1   9   8 6613.18 381.568  17
   1  -9   8 6410.22 372.498   1
   1  -9   8 7140.82 381.421   2
  -1  -9  -8 6253.13 379.052   3
   1  -9  10 19457.3 329.082  15
   1  -9  10 18985.7 320.310  11
  -1  -9 -10 18657.9 732.991   3
   1   9  10 18862.1 356.068  10
   1  -9  10 18953.9 351.641  10
   1   9  10 18610.3 338.809   6
   1  -9  10 19119.0 358.681   6
   1   9  10 18958.8 364.860   7
   1   9  10 18928.6 729.672  17
   1  -9  12 501.111 66.7518   6
   1   9  12 405.192 60.3687   7
   1  -9  12 493.710 63.1342  10
   1   9  12 419.547 54.7259   6
   1   9  12 432.766 61.8434  10
   1   9  14 3213.53 128.928  12
   1   9  14 3286.17 126.370  10
   1   9  14 3326.57 128.541   7
  -1  10  15 16.7215 16.8512  10
  -1 -10  15 24.8478 18.5989  12
  -1  10  15 34.7104 27.4284  12
  -1  10  15 30.4414 27.5493   7
  -1  10  13 124.267 37.3630  10
  -1  10  13 84.2001 33.6183   7
  -1 -10  13 91.8236 28.3413  11
  -1  10  13 87.6551 34.9726  12
  -1 -10  13 77.7425 31.7652  12
  -1  10  11 2874.19 295.156  17
  -1 -10  11 2643.66 128.410  11
  -1 -10  11 2470.70 247.185   2
  -1  10  11 2699.63 137.102   7
   1 -10 -11 2749.45 275.426   3
  -1 -10  11 2782.17 136.393  10
  -1  10  11 2592.71 129.583  10
  -1 -10  11 2803.67 131.743  12
  -1 -10  11 2559.90 121.459  15
  -1 -10   9 4442.42 302.213   2
   1  10  -9 4559.27 283.233   4
   1 -10  -9 4684.40 278.481  16
  -1  10   9 4403.69 326.502  17
   1 -10  -9 4136.02 307.159   3
  -1 -10   7 439.745 92.0496   2
   1  10  -7 558.699 95.2942   4
   1 -10  -7 623.947 112.251   3
  -1  10   7 660.433 102.328  19
  -1  10   7 639.970 117.102  17
  -1 -10   7 560.041 83.9554  17
  -1 -10   5 60.4781 45.7018   2
  -1 -10   5 150.051 37.9967  17
  -1  10   5 100.564 46.3537  17
  -1 -10   5 89.3591 38.5039  16
   1  10  -5 106.769 43.8250   4
  -1  10   5 119.077 56.3085  19
   1 -10  -5 74.7910 44.1063   3
  -1 -10   3 8912.33 299.448   2
   1 -10  -3 8899.70 176.268   2
  -1 -10   3 9165.69 283.905  16
  -1  10   3 8852.93 291.152  19
   1 -10  -3 8672.48 272.361   3
  -1  10   3 9016.62 263.842  17
  -1 -10   3 8957.55 177.236  17
   1  10  -3 9009.16 265.651   4
   1  10  -1 47387.8 578.251   4
   1 -10  -1 46612.7 607.113  16
   1 -10  -1 47645.3 502.177   2
  -1 -10   1 45347.1 603.006  16
  -1  10   1 44587.2 606.882  19
   1 -10  -1 46071.2 492.143   3
  -1  10   1 45827.9 425.387  17
   1 -10   1 6471.22 212.812  16
  -1 -10  -1 5966.32 241.368  18
  -1  10  -1 6223.79 224.738  19
   1  10   1 6194.63 219.260  19
  -1 -10  -1 5975.18 221.463  16
   1 -10   1 6293.11 219.346   2
   1 -10   1 6344.73 214.756   1
  -1  10  -1 6266.04 107.423   4
   1  10   1 6915.11 238.443   4
  -1  10  -3 2722.86 99.3646   4
   1 -10   3 2939.69 136.169  16
  -1 -10  -3 2854.98 161.087  16
   1  10   3 2939.65 164.899  17
  -1 -10  -3 2777.21 179.303  18
  -1  10  -3 2973.44 158.589  19
   1 -10   3 2830.60 168.907   1
   1  10   3 2721.96 145.391  19
   1 -10   3 2764.75 170.867   2
  -1 -10  -5 553.280 90.2492  18
   1 -10   5 621.477 77.7800  17
  -1 -10  -5 694.882 86.0895  16
   1  10   5 511.006 88.9780  17
   1 -10   5 555.054 96.6656   1
   1 -10   5 576.485 96.0721   2
   1  10   5 521.257 67.2840  19
  -1  10  -5 648.143 78.3229  19
   1 -10   7 154.111 68.1641   1
   1  10   7 128.226 60.0704  17
  -1 -10  -7 224.534 74.8575   3
   1 -10   7 143.798 60.4237   2
   1 -10   9 2376.34 115.159  11
  -1 -10  -9 2646.61 265.526   3
   1  10   9 2446.38 119.869   6
   1 -10   9 2433.20 240.474   2
   1  10   9 2012.75 229.264  17
   1  10   9 2276.51 126.181  13
   1 -10   9 2176.54 237.053   1
   1 -10   9 2400.64 117.188  15
   1 -10   9 2360.31 125.254   6
   1  10   9 2270.82 123.703   7
   1  10   9 2114.28 116.537  10
   1 -10   9 2300.63 120.053  10
   1 -10  11 2499.04 136.361   6
   1 -10  11 2270.82 112.479  11
   1  10  11 2329.45 120.217   6
   1 -10  11 2342.11 116.274  15
   1  10  11 2451.95 137.759   7
   1 -10  11 2477.91 131.193  10
   1  10  11 2341.23 130.407  10
   1  10  13 12021.6 268.732   7
   1  10  13 11812.1 268.217  12
   1  10  13 12336.4 266.335  10
   1  10  15 8785.29 169.921   7
   1  10  15 8502.87 169.163  12
   1  10  15 8523.04 166.003  10
  -1  11  16 3572.13 102.688  12
  -1  11  16 3483.34 83.5270  10
  -1  11  14 2933.71 129.303  12
  -1 -11  14 3018.96 115.181  12
  -1  11  14 2963.84 132.163   7
  -1  11  14 2919.09 120.530  10
  -1 -11  14 2976.16 110.985  11
  -1 -11  12 7.57879 19.6681  15
  -1 -11  12-9.59254 28.9660  11
  -1  11  12-21.6724 29.1040  10
  -1  11  12-9.19387 36.5837   7
  -1 -11  12 10.2947 23.6300  12
  -1  11  12 9.03892 30.7526  12
  -1 -11  10 12339.0 272.283  11
   1 -11 -10 13382.5 584.715   3
   1  11 -10 12804.0 503.118   4
  -1  11  10 12098.2 281.275   7
  -1 -11  10 12346.6 266.398  12
  -1 -11  10 12423.4 278.049  10
  -1  11  10 12174.4 269.206  10
  -1 -11  10 11557.4 252.073  14
  -1 -11  10 12821.2 544.700   2
  -1  11  10 11120.8 550.764  17
  -1 -11  10 11810.7 261.834  15
  -1 -11   8 12329.3 488.250   2
  -1  11   8 12783.3 440.541  19
   1 -11  -8 12201.1 502.610   3
   1  11  -8 12641.3 448.596   4
  -1  11   8 11658.4 493.331  17
   1 -11  -8 12425.3 452.898  16
   1  11  -6 21981.3 505.885   4
  -1 -11   6 20539.6 564.646   2
  -1  11   6 20211.1 519.772  19
   1 -11  -6 22235.7 579.305   3
  -1  11   6 20725.3 555.709  17
  -1 -11   6 21298.2 492.940  16
   1  11  -4 1480.86 121.025   4
  -1  11   4 1360.56 118.740  17
  -1 -11   4 1409.79 79.6983  17
  -1  11   4 1758.30 145.751  19
   1 -11  -4 1817.16 144.177   3
  -1 -11   4 1448.50 135.070   2
  -1 -11   4 1411.99 125.831  16
   1 -11  -2 88259.1 912.293  16
   1 -11  -2 83900.5 647.557   2
   1  11  -2 86120.0 822.892   4
  -1  11   2 86044.7 708.631  17
  -1  11   2 87734.4 916.498  19
  -1 -11   2 85057.4 881.320  16
   1 -11  -2 84912.9 790.626   3
   1 -11   0 18567.3 362.442   2
   1 -11   0 17711.4 383.652  16
  -1 -11   0 18427.4 406.365  16
  -1  11   0 17989.0 186.618  17
   1 -11   0 17401.7 264.836   3
   1 -11   0 18996.7 366.264   1
  -1  11   0 18536.3 406.260  19
   1  11   0 18285.1 382.881   4
   1  11   2 73963.9 729.710  17
   1 -11   2 76060.3 753.038  16
  -1 -11  -2 75239.1 837.810  16
   1  11   2 76946.6 809.383  19
  -1  11  -2 75126.9 821.420  19
  -1 -11  -2 72178.1 911.229  18
   1 -11   2 77193.7 822.773   1
   1 -11   2 76201.2 861.182   2
   1  11   2 77154.3 873.230   4
  -1 -11  -4 136890. 1360.37  18
  -1  11  -4 141392. 1169.33  19
   1 -11   4 145257. 974.309  16
  -1 -11  -4 138775. 1205.70  16
   1  11   4 142229. 1283.42  17
   1 -11   4 140117. 1347.92   2
   1 -11   4 138532. 1294.94   1
   1  11   4 141405. 1115.35  19
   1 -11   6 126909. 1465.11   2
  -1 -11  -6 124877. 1522.12   3
  -1 -11  -6 129821. 1235.80  16
   1  11   6 124678. 1446.55  17
  -1  11  -6 126490. 1245.85  18
   1 -11   6 125652. 1435.78   1
   1  11   8 7155.40 205.468  10
   1 -11   8 6941.37 396.640   1
   1 -11   8 7215.40 205.818   6
   1  11   8 7196.64 209.756   7
   1 -11   8 7619.51 409.004   2
  -1 -11  -8 6519.98 399.635   3
   1  11   8 7053.60 401.905  17
   1 -11   8 7015.53 199.717  10
   1  11  10 11015.5 272.954  10
   1 -11  10 11503.0 276.087  10
   1  11  10 11276.5 259.842   6
   1 -11  10 11664.5 282.672   6
   1  11  10 11363.4 284.621   7
   1 -11  10 11360.3 254.372  11
   1 -11  10 11341.7 259.279  15
  -1 -11 -10 12314.3 599.192   3
   1  11  10 10965.5 557.338  17
   1 -11  12 1293.36 79.9004  11
   1  11  12 1367.66 87.0636   6
   1  11  12 1384.10 99.2862   7
   1 -11  12 1399.34 97.4615  10
   1  11  12 1228.06 91.8491  10
   1 -11  12 1206.69 79.5616  15
   1  11  14 2877.02 113.203  10
   1  11  14 2782.33 114.087   7
   1  11  14 2827.60 116.929  12
  -1  12  15 415.940 46.7682   7
  -1  12  15 325.961 35.8290  10
  -1  12  15 451.725 48.2755  12
  -1 -12  13 2122.76 104.350  12
  -1  12  13 2180.30 118.145  12
  -1  12  13 2196.51 120.533   7
  -1  12  13 2270.29 114.515  10
  -1 -12  13 2284.16 109.707  11
  -1  12  11 1121.17 87.7021  10
  -1 -12  11 1141.62 81.3281  14
  -1 -12  11 915.133 78.3129  11
  -1  12  11 1034.56 86.5971   7
  -1 -12  11 896.436 76.0872  15
  -1 -12  11 1138.72 83.2148  12
   1 -12  -9 2368.12 239.752   3
   1 -12  -9 2300.31 206.519  16
  -1 -12   9 2224.83 114.293  14
  -1 -12   9 2308.63 116.463  11
  -1 -12   9 2385.40 119.655  10
  -1 -12   9 2296.63 116.163  15
   1  12  -9 2330.71 206.040   4
  -1  12   9 2562.70 126.362   7
  -1 -12   9 2355.87 233.043   2
  -1  12   9 2299.53 114.029  10
   1 -12  -7 1836.40 171.745  16
  -1  12   7 1497.97 170.026  17
  -1  12   7 1501.65 153.346  19
   1 -12  -7 1649.55 179.679   3
  -1 -12   7 1481.61 167.646   2
   1  12  -7 1713.75 154.755   4
   1  12  -5 2290.82 161.378   4
   1 -12  -5 1977.74 167.202   3
   1 -12  -5 1975.95 164.426  16
  -1  12   5 1848.74 158.385  19
  -1 -12   5 2220.06 163.384  16
  -1 -12   5 1911.46 170.368   2
  -1  12   5 1785.26 152.169  17
   1  12  -3 7975.79 266.742   4
   1 -12  -3 7573.13 271.148   3
   1 -12  -3 7982.04 297.837  16
  -1  12   3 7519.80 291.657  19
  -1 -12   3 7513.41 281.931  16
   1 -12  -3 7394.76 189.242   2
  -1 -12   3 7520.13 301.188   2
  -1  12   3 7841.65 249.800  17
   1  12  -1 95430.2 895.991   4
   1 -12  -1 95658.9 745.873   3
   1 -12  -1 94294.6 958.528  16
  -1  12   1 95169.5 973.825  19
  -1 -12   1 93639.0 959.304  16
   1 -12  -1 92680.3 791.426   2
  -1  12   1 94213.6 579.353  17
  -1  12  -1 6972.75 135.342   4
   1  12   1 7158.55 262.257   4
   1 -12   1 7575.47 248.811   1
   1 -12   1 7153.73 250.201  16
  -1  12  -1 7096.10 266.661  19
   1  12   1 6984.01 262.729  19
  -1 -12  -1 6601.10 257.525  16
   1 -12   1 7097.76 254.270   2
   1 -12   3 5585.33 213.781  16
   1 -12   3 5463.70 258.683   2
   1 -12   3 5441.44 243.654   1
  -1  12  -3 5885.47 246.731  19
   1  12   3 5271.02 225.938  17
  -1 -12  -3 5956.16 257.747  16
   1  12   3 5183.72 225.365  19
  -1 -12  -5 24950.2 646.175   3
   1 -12   5 26119.0 639.422   2
   1 -12   5 25477.1 609.838   1
  -1 -12  -5 25736.5 556.837  16
   1  12   5 25995.4 611.406  17
   1  12   5 26201.9 508.591  19
  -1  12  -5 25334.3 533.880  19
  -1 -12  -7 3919.33 298.417   3
   1 -12   7 3647.83 271.985   2
   1 -12   7 3763.60 274.974   1
   1  12   7 3484.05 265.906  17
   1 -12   9 6328.47 199.457  10
   1  12   9 6469.09 193.402   6
   1 -12   9 6132.22 188.822  11
   1 -12   9 6568.84 206.877   6
   1  12   9 6142.26 203.717   7
  -1 -12  -9 6035.17 409.946   3
   1 -12   9 6084.22 397.969   1
   1 -12   9 6140.47 392.532   2
   1 -12   9 6157.47 178.263  14
   1  12   9 6286.12 403.850  17
   1  12   9 6079.16 204.366  13
   1  12   9 6122.60 199.937  10
   1 -12   9 6244.89 194.165  15
   1 -12  11 4196.51 153.466  11
   1 -12  11 4256.47 155.727  15
   1  12  11 4328.68 175.681   7
   1 -12  11 4642.74 176.704  10
   1  12  11 4255.24 171.841  10
   1  12  13 888.837 74.7821   7
   1  12  13 851.156 71.2485  10
   1  12  13 924.294 75.4540  12
   1 -12  13 841.405 58.0250  11
   1  12  15 17.9626 16.2972  12
   1  12  15 7.67352 15.3521   7
  -1  13  16 2382.03 78.0950   7
  -1  13  16 2179.13 70.6752  12
  -1  13  14 26065.3 338.172  10
  -1  13  14 26084.0 358.808  12
  -1 -13  14 26431.5 322.012  11
  -1  13  14 26643.9 371.820   7
  -1  13  12 3197.44 140.931  10
  -1  13  12 2960.40 139.429  12
  -1  13  12 3048.43 144.547   7
  -1 -13  12 3014.81 134.293  11
  -1 -13  12 2976.58 128.452  15
  -1  13  10 3321.19 144.305  10
  -1 -13  10 3288.92 143.683  15
  -1  13  10 3384.68 150.857   7
  -1  13  10 3254.53 302.730  17
  -1 -13  10 3258.32 139.826  14
   1 -13 -10 3650.08 314.352   3
  -1 -13  10 3429.10 147.719  11
  -1 -13  10 3096.51 282.492   2
   1 -13  -8 2266.11 228.436   3
   1  13  -8 2200.67 188.542   4
  -1  13   8 2155.63 218.111  17
   1 -13  -8 2389.47 209.869  16
  -1 -13   8 1857.63 201.833   2
  -1  13   8 2235.96 193.889  19
  -1 -13   6 33945.7 667.870  16
   1 -13  -6 32442.6 729.465   3
   1  13  -6 32479.4 637.690   4
   1 -13  -6 32628.7 713.657  16
  -1  13   6 31725.1 699.209  17
  -1 -13   6 34120.6 773.047   2
  -1  13   6 33295.1 711.462  19
  -1  13   4 7076.30 270.118  17
  -1 -13   4 6519.72 282.764  16
   1 -13  -4 7402.44 299.855   3
   1  13  -4 6906.56 268.750   4
   1 -13  -4 7590.56 316.021  16
  -1 -13   4 7149.24 319.792   2
  -1  13   4 7539.09 316.518  19
  -1  13   2 3379.87 138.674  17
  -1 -13   2 3119.43 186.624  16
   1 -13  -2 3536.23 172.704   3
   1  13  -2 3241.81 174.064   4
  -1  13   2 3239.96 196.149  19
   1 -13  -2 3190.03 193.646  16
   1 -13  -2 3280.54 147.424   2
   1 -13   0 62135.2 734.734   2
   1 -13   0 60998.7 694.252   1
   1 -13   0 61517.2 505.056   3
   1  13   0 62089.7 762.475   4
   1 -13   0 62308.5 791.660  16
  -1  13   0 60792.2 818.833  19
   1  13   0 60565.1 809.492  19
  -1 -13   0 63054.6 821.549  16
  -1 -13  -2 485584. 2343.77  16
   1 -13   2 499540. 2168.14  16
   1  13   2 488914. 2267.54  19
  -1  13  -2 491788. 2339.19  19
   1  13   2 494141. 1912.93  17
   1  13   2 486637. 2351.36   4
   1 -13   2 494104. 2371.21   2
   1 -13   2 493937. 2211.56   1
   1 -13   4 20868.2 522.376   1
  -1  13  -4 20475.3 490.776  19
   1 -13   4 21161.5 426.479  16
   1  13   4 20320.7 472.659  19
   1  13   4 20549.3 494.910  17
  -1 -13  -4 19787.3 500.042  16
   1 -13   4 20647.8 549.537   2
  -1 -13  -6 45860.9 967.015   3
   1 -13   6 46266.4 932.175   2
   1  13   6 47994.4 916.775  17
  -1 -13  -6 47998.5 811.732  16
   1 -13   6 45418.3 889.295   1
  -1  13  -6 47441.1 814.980  18
   1  13   8 16016.8 318.028   7
   1 -13   8 15692.6 310.494   6
   1 -13   8 16109.4 298.767  11
   1 -13   8 15965.3 306.012  10
   1 -13   8 16171.9 617.036   2
  -1 -13  -8 15178.8 627.196   3
   1  13   8 15791.0 608.277  17
   1 -13   8 16071.7 305.345  15
   1 -13   8 15498.6 287.490  14
   1  13   8 15737.0 311.084  10
   1  13   8 15859.6 315.046  13
   1 -13   8 15825.8 607.684   1
   1  13  10 1987.42 119.285  10
   1  13  10 2057.53 124.029   7
   1 -13  10 2079.12 119.991  10
   1 -13  10 1939.58 110.697  15
   1 -13  10 1997.83 104.156  14
   1 -13  10 1969.90 109.761  11
   1 -13  12 288.668 42.4327  15
   1  13  12 193.002 46.8042   7
   1 -13  12 170.142 34.9966  11
   1  13  12 213.368 45.1103  10
   1  13  14 1071.03 68.6221   7
   1  13  14 1204.72 74.1111  12
   1  13  14 1121.47 68.2854  10
  -1 -14  15 1896.98 66.8642  11
  -1  14  15 1924.73 72.9927  10
  -1  14  15 1994.48 87.8229   7
  -1  14  15 1972.46 83.3132  12
  -1 -14  13 3509.43 134.705  11
  -1  14  13 3485.92 140.500  12
  -1  14  13 3307.03 133.008  10
  -1  14  13 3601.94 147.451   7
  -1 -14  13 3566.25 126.317  15
  -1 -14  11 28.0935 30.0513  11
  -1 -14  11-5.35159 24.2674  14
  -1  14  11 34.9050 23.8006  10
  -1 -14  11 43.6213 26.6956  15
  -1  14  11 2.92446 30.4340   7
  -1  14   9 9264.89 232.013  10
   1 -14  -9 9117.70 426.329  16
  -1  14   9 8769.29 466.167  17
  -1 -14   9 8833.72 231.018  14
  -1 -14   9 8814.84 465.505   2
  -1 -14   9 8904.90 234.500  11
  -1 -14   9 9119.53 239.252  15
  -1  14   9 9112.37 240.156   7
   1 -14  -9 9288.46 481.627   3
  -1  14   7 3678.29 266.713  17
   1 -14  -7 4187.45 277.618  16
  -1 -14   7 3702.85 277.535   2
   1 -14  -7 3483.51 264.817   3
  -1  14   7 3706.35 252.487  19
   1  14  -7 4019.16 243.806   4
   1 -14  -5 1730.37 165.460  16
  -1  14   5 1935.22 159.578  17
  -1  14   5 1788.20 166.719  19
  -1 -14   5 1813.16 177.505   2
   1 -14  -5 1705.00 160.095   3
  -1 -14   5 1964.32 164.648  16
   1  14  -5 1493.71 135.101   4
  -1  14   3 4213.32 184.002  17
   1 -14  -3 4025.67 232.612  16
  -1  14   3 4471.74 245.217  19
  -1 -14   3 4245.17 244.759   2
   1 -14  -3 4074.47 208.230   3
  -1 -14   3 4258.84 231.364  16
   1  14  -3 4021.95 204.271   4
   1 -14  -1 39149.5 674.345  16
  -1  14   1 38443.8 673.883  19
   1 -14  -1 38668.6 567.015   2
   1 -14  -1 37419.7 490.966   3
  -1 -14   1 37992.2 670.260  16
   1  14  -1 40073.8 622.756   4
   1 -14   1 969.298 105.981  16
   1  14   1 1090.36 110.425   4
  -1 -14  -1 855.122 103.898  16
   1 -14   1 1046.68 99.8994   1
   1 -14   1 915.849 99.5770   2
  -1  14  -1 813.056 105.835  19
   1  14   1 844.740 104.343  19
  -1 -14  -3 4262.59 237.325   3
   1 -14   3 4317.94 244.817   2
  -1  14  -3 4499.57 237.853  19
   1  14   3 4214.45 203.209  17
  -1 -14  -3 4239.76 239.048  16
   1 -14   3 4349.76 211.796  16
   1 -14   3 4184.79 222.254   1
   1  14   3 4197.07 222.158  19
   1 -14   5 1962.17 178.035   1
   1  14   5 2020.70 158.018  19
  -1 -14  -5 2127.66 197.549   3
   1 -14   5 2050.69 191.467   2
  -1  14  -5 2138.16 167.656  19
   1  14   5 1843.31 172.292  17
  -1 -14  -5 2179.27 180.518  16
   1 -14   7 1421.53 90.7026  15
  -1 -14  -7 1009.99 153.588   3
   1 -14   7 1202.68 164.510   2
   1 -14   7 1257.99 83.9340  11
   1 -14   7 1199.73 159.232   1
   1  14   7 1296.48 167.147  17
   1 -14   9 15996.9 310.383  11
   1 -14   9 16867.1 665.027   2
  -1 -14  -9 16554.2 687.592   3
   1  14   9 16705.8 661.228  17
   1 -14   9 16526.0 320.638  15
   1 -14   9 16644.6 304.941  14
   1  14   9 16325.2 332.470  13
   1  14   9 16603.3 333.127  10
   1  14   9 16485.2 335.846   7
   1 -14  11 1849.66 104.089  15
   1 -14  11 1802.78 101.601  11
   1  14  11 1773.82 112.828   7
   1  14  11 1820.53 112.010  10
   1  14  13 10558.7 228.728  10
   1  14  13 10480.9 232.859  12
   1 -14  13 10255.0 193.471  11
   1  14  13 10541.1 232.149   7
   1  14  15 5247.48 112.841   7
   1  14  15 5221.97 111.278  12
   1  14  15 5331.21 108.434  10
  -1  15  14 426.073 42.4278  10
  -1  15  14 393.528 47.4242  12
  -1 -15  14 403.209 41.6748  11
  -1  15  14 437.089 52.7137   7
  -1  15  12 722.452 74.3675   7
  -1 -15  12 733.717 66.3430  14
  -1  15  12 706.030 69.1616  12
  -1 -15  12 671.889 65.4688  11
  -1  15  12 772.696 68.9092  10
  -1 -15  12 841.763 69.8816  15
  -1  15  10 3466.38 152.221   7
  -1 -15  10 3450.04 150.247  11
  -1 -15  10 3248.82 146.190  15
   1 -15 -10 3520.44 311.968   3
  -1 -15  10 3383.78 146.787  14
  -1  15  10 3387.27 145.272  10
  -1 -15  10 3159.41 290.458   2
  -1  15  10 3387.74 304.124  17
  -1  15   8 1470.21 93.6032   7
  -1  15   8 1416.85 89.3133  10
  -1 -15   8 1579.51 196.810   2
   1 -15  -8 1529.28 178.841  16
  -1  15   8 1355.35 174.055  17
  -1 -15   8 1409.62 92.3636  11
  -1 -15   8 1495.53 98.7055  14
  -1 -15   8 1513.79 98.0877  15
   1 -15  -8 1688.65 195.899   3
  -1  15   6 13961.4 492.066  19
   1 -15  -6 13723.3 497.703   3
  -1  15   6 14282.9 478.171  17
   1 -15  -6 13552.8 490.741  16
   1  15  -6 14011.6 431.726   4
  -1 -15   6 14590.8 468.378  16
  -1 -15   6 13619.2 522.109   2
  -1  15   4 29172.6 665.858  19
  -1 -15   4 28736.5 686.773   2
   1  15  -4 29013.7 578.799   4
  -1  15   4 29443.8 556.068  17
   1 -15  -4 29700.1 671.142  16
  -1 -15   4 29270.6 639.391  16
   1 -15  -4 29147.0 613.563   3
   1 -15  -2 159.389 41.4430   3
  -1  15   2 64.0518 28.9726  19
   1 -15  -2 190.024 41.0540   2
  -1 -15   2 153.190 51.5389   2
   1  15  -2 283.692 58.2842   4
   1 -15  -2 110.711 46.6158  16
  -1 -15   2 209.230 55.7153  16
   1  15   0 1799.35 141.855   4
  -1  15   0 1627.65 148.544  19
   1 -15   0 1767.36 135.555   2
  -1 -15   0 1536.71 106.168   3
   1 -15   0 1708.78 144.696  16
   1 -15   0 1739.51 124.399   1
   1  15   0 1916.40 158.773  19
  -1 -15   0 1839.06 155.922  16
   1 -15   2 20477.1 517.539   2
  -1 -15  -2 19902.6 482.277   3
   1 -15   2 21193.1 478.153   1
  -1 -15  -2 21086.4 530.409  16
   1 -15   2 20960.6 493.675  16
   1  15   2 21103.0 515.742  19
  -1  15  -2 20672.8 520.753  19
   1 -15   4 71.0027 39.5534   1
   1 -15   4 36.4026 28.9524   2
   1 -15   4-38.9535 27.8592  16
  -1 -15  -4 97.0612 55.0085  16
   1  15   4 53.6026 43.5289  17
  -1  15  -4 50.1735 35.7203  19
   1  15   4 109.290 51.6786  19
  -1 -15  -4 46.2314 39.9700   3
  -1 -15  -6 92.5598 45.2603  16
  -1 -15  -6-1.24571 53.2076   3
   1 -15   6 12.9729 33.5365   2
   1 -15   6 28.5918 32.3324   1
   1  15   6 27.5787 39.9409  17
  -1 -15  -8 3055.91 290.598   3
   1  15   8 3306.15 146.034  10
   1 -15   8 3235.82 278.942   1
   1 -15   8 3356.85 293.983   2
   1 -15   8 3015.63 133.409  14
   1 -15   8 3249.80 139.456  11
   1  15   8 3364.68 147.152  13
   1  15   8 3100.97 141.923   7
   1  15   8 3548.18 290.294  17
   1 -15   8 3286.09 142.359  15
   1 -15  10 10110.8 233.238  14
   1  15  10 10306.6 263.740  10
   1 -15  10 10499.3 256.055  15
   1 -15  10 10232.1 247.484  11
   1  15  10 10008.1 263.277   7
   1 -15  12 5689.65 165.103  15
   1  15  12 5355.30 178.337   7
   1  15  12 5740.62 182.573  10
   1 -15  12 5485.82 160.685  11
   1  15  14 4084.53 122.131  12
   1  15  14 4355.35 124.435   7
   1  15  14 4306.75 121.074  10
  -1 -16  15 1540.44 56.4261  11
  -1  16  15 1512.27 63.4862  12
  -1  16  15 1503.40 69.2585   7
  -1  16  13 72.2544 19.0867  10
  -1 -16  13 113.032 27.5143  15
  -1  16  13 78.4757 32.3618   7
  -1 -16  13 99.3973 31.2652  11
  -1  16  13 75.2226 26.4066  12
  -1 -16  11 5119.21 180.430  11
  -1 -16  11 5256.89 181.215  15
  -1  16  11 5275.04 178.452  12
  -1 -16  11 5105.56 173.789  14
  -1  16  11 4884.89 172.565  10
  -1  16  11 5214.32 187.043   7
  -1  16   9 439.490 115.988  17
   1 -16  -9 549.889 110.276  16
  -1 -16   9 571.281 63.5479  11
  -1  16   9 520.286 62.8365   7
  -1 -16   9 448.145 116.583   2
  -1 -16   9 463.834 58.7065  15
   1 -16  -9 445.057 109.130   3
  -1  16   9 470.904 57.1067  10
  -1 -16   9 406.135 56.3175  14
   1 -16  -7 10074.5 460.645   3
  -1 -16   7 9757.76 474.167   2
   1 -16  -7 10100.5 451.192  16
  -1  16   7 10284.5 442.969  17
  -1 -16   7 10067.8 247.450  15
  -1  16   7 10005.4 435.758  19
   1  16  -5 342.486 69.9060   4
   1 -16  -5 435.851 90.8346   3
  -1 -16   5 282.288 77.6939   2
   1 -16  -5 480.583 100.503  16
  -1 -16   5 305.769 70.6556  16
  -1  16   5 290.891 74.5542  19
  -1 -16   3 1794.87 173.595   2
   1 -16  -3 1847.62 168.301  16
  -1  16   3 1617.73 162.449  19
   1  16  -3 1694.04 140.909   4
  -1 -16   3 1921.77 170.554  16
   1 -16  -3 1804.08 141.425   3
   1  16  -1 870.180 115.076  19
   1 -16  -1 727.407 101.162  16
  -1  16   1 713.336 106.831  19
   1 -16  -1 962.053 94.1589   1
  -1 -16   1 926.037 115.556  16
   1 -16  -1 871.067 95.3530   2
   1  16  -1 781.819 94.5901   4
  -1  16  -1 3193.60 215.428  19
   1  16   1 3344.91 217.747  19
   1 -16   1 3226.14 203.728  16
   1  16   1 3349.02 207.508   4
  -1 -16  -1 3402.46 221.953  16
   1 -16   1 3121.99 178.155   1
   1 -16   1 2997.94 195.929   2
  -1 -16  -1 3025.89 171.945   3
   1 -16   3 1029.06 132.213   2
  -1 -16  -3 883.810 117.017   3
   1  16   3 928.416 116.375  19
   1 -16   3 919.159 112.376   1
  -1 -16  -3 1127.72 134.642  16
   1 -16   3 1152.86 119.618  16
  -1  16  -3 1001.05 125.852  19
  -1  16  -5 22074.7 579.434  19
   1  16   5 22451.5 584.982  17
   1 -16   5 21822.6 652.659   2
  -1 -16  -5 21433.4 649.554   3
  -1 -16  -5 21887.6 604.174  16
   1 -16   5 21580.5 596.691   1
   1  16   7 57.7055 26.6794  13
   1 -16   7 179.383 68.8730   1
   1 -16   7 33.6299 28.0027  14
  -1 -16  -7 117.138 66.6942   3
   1 -16   7 36.0553 43.3036   2
   1 -16   7 42.5381 27.5830  15
   1  16   7 97.4458 52.8055  17
   1 -16   7 68.7515 30.9764  11
   1  16   7 57.6904 26.5314   7
  -1 -16  -7 76.3749 27.0754   9
   1  16   9 920.003 81.7427  10
   1 -16   9 998.877 80.8830  14
   1 -16   9 988.805 82.4660  15
   1 -16   9 906.993 75.8633  11
   1  16   9 1019.90 88.2293   7
   1  16  11 17510.9 332.105   7
   1  16  11 17316.0 328.941  10
   1 -16  11 17774.2 288.256  14
   1 -16  11 17321.9 311.208  15
   1 -16  11 17286.8 306.896  11
   1  16  13 7852.04 185.615  10
   1  16  13 7797.01 187.348  12
   1 -16  13 7647.57 162.889  11
   1  16  13 7710.39 186.538   7
  -1  17  14 646.944 46.8382  10
  -1  17  14 709.155 55.7616   7
  -1  17  14 655.645 50.2310  12
  -1 -17  14 784.833 52.8225  11
  -1  17  12 853.150 70.8002  12
  -1 -17  12 899.740 72.9243  15
  -1 -17  12 779.329 65.6194  14
  -1  17  12 753.465 64.5223  10
  -1  17  12 777.654 71.6058   7
  -1 -17  12 840.647 71.8523  11
  -1 -17  10 936.920 80.9175  11
  -1 -17  10 914.243 82.0172  15
  -1 -17  10 847.334 76.1348  14
  -1  17  10 822.688 71.2761  10
  -1  17  10 954.713 80.6659   7
  -1 -17   8 9297.44 490.177   2
   1  17  -8 8675.59 425.647  19
  -1 -17   8 7776.79 229.303  14
  -1 -17   8 8441.17 229.560  11
  -1  17   8 8652.93 224.974   7
   1 -17  -8 8382.90 454.109   3
   1 -17  -8 8715.51 441.092  16
  -1 -17   8 8741.60 239.456  15
   1 -17  -6 1448.43 172.967  16
  -1 -17   6 1651.95 171.429  16
  -1 -17   6 1407.38 183.406   2
   1 -17  -6 1362.79 158.994   3
  -1  17   6 1497.64 172.381  19
  -1  17   4 13546.0 486.637  19
   1 -17  -4 12876.6 474.680  16
  -1 -17   4 13404.2 467.539  16
   1  17  -4 14022.6 416.680   4
   1 -17  -4 13453.8 431.442   3
  -1 -17   4 13357.3 501.637   2
  -1 -17   2 2532.20 203.251   2
   1  17  -2 2754.64 182.387   4
  -1  17   2 2864.90 216.166  19
   1 -17  -2 2984.00 217.030  16
   1  17  -2 2825.64 213.842  19
   1 -17  -2 2952.82 165.414   3
  -1 -17   2 2463.21 194.680  16
   1  17   0 1135.11 122.492   4
  -1  17   0 1171.54 137.833  19
   1 -17   0 1088.91 130.832  16
   1 -17   0 1226.02 124.562   2
   1 -17   0 1147.16 104.781   1
  -1 -17   0 1188.15 136.502  16
   1  17   0 1071.48 131.661  19
   1 -17   2 11322.5 414.479   2
   1 -17   2 11102.8 359.616   1
  -1  17  -2 11532.6 421.430  19
   1  17   2 11468.0 414.653  19
  -1 -17  -2 11361.1 373.961   3
   1  17   2 11216.2 405.130   4
   1 -17   2 11079.3 391.468  16
  -1 -17  -2 11514.2 427.867  16
  -1  17  -4 18928.6 550.159  19
   1 -17   4 19451.5 538.198   1
   1 -17   4 18899.3 593.659   2
   1  17   4 19537.4 546.218  19
  -1 -17  -4 18409.5 570.599   3
  -1 -17  -4 18780.3 567.742  16
  -1 -17  -6 3754.90 296.611   3
   1 -17   6 3976.27 151.282  14
   1 -17   6 3844.37 273.480   1
  -1 -17  -6 3770.47 265.809  16
   1 -17   6 3931.57 147.532  11
   1 -17   6 3755.47 292.413   2
   1 -17   6 3784.69 150.098  15
   1 -17   8 22.0801 25.7211  15
   1  17   8 45.2229 29.1054   7
   1  17   8 5.44066 22.9181  13
   1 -17   8 24.5316 42.6870   1
   1 -17   8 30.3755 29.3515  14
   1 -17   8 131.023 72.2828   2
  -1 -17  -8 45.8102 49.0527   3
   1 -17   8 119.311 37.6642  11
   1  17   8 73.4653 27.7147  10
   1  17  10 67.8509 39.3355   7
   1  17  10 89.0160 31.3326  10
   1 -17  10 23.5517 27.0567  11
   1 -17  10 29.4167 27.5975  14
   1 -17  10 61.9583 32.7139  15
   1 -17  12 3427.27 125.943  15
   1  17  12 3646.13 139.325   7
   1  17  12 3640.53 138.838  10
   1 -17  12 3627.01 128.337  11
   1  17  14 79.2796 20.7313   7
   1  17  14 77.9595 20.8909  12
   1  17  14 57.4891 18.1008  10
  -1  18  15 646.690 40.4757   7
  -1 -18  13 1.56653 19.7228  15
  -1  18  13-18.5764 23.2353   7
  -1  18  13 53.4241 22.1493  12
  -1 -18  13 14.3730 22.2235  11
  -1 -18  13 19.4305 18.6748  14
  -1  18  13 2.57117 21.7705  10
  -1 -18  11 3897.11 154.930  15
  -1  18  11 4247.67 152.869  12
  -1  18  11 4023.68 151.460  10
  -1 -18  11 4149.64 158.775  11
  -1 -18  11 4039.40 153.027  14
  -1  18  11 4322.29 164.132   7
  -1 -18   9 1339.98 96.0450  14
  -1  18   9 1394.97 94.3188  10
  -1  18   9 1244.34 88.8997   7
  -1 -18   9 1268.36 93.3995  11
   1 -18  -9 1546.60 206.307   3
  -1 -18   9 1391.80 99.8472  15
  -1 -18   7 619.552 68.2032  14
   1 -18  -7 664.326 119.841  16
  -1  18   7 686.086 124.663  19
   1  18  -7 685.652 129.650  19
  -1 -18   7 704.195 67.2108  11
  -1 -18   7 631.656 68.4479  15
  -1 -18   7 624.478 124.435   2
   1 -18  -7 561.517 125.538   3
  -1 -18   5 171.002 70.4293   2
   1 -18  -5 229.924 65.2433   3
  -1 -18   5 181.051 68.6555  16
   1 -18  -5 211.272 78.7760  16
  -1  18   5 196.365 74.2900  19
   1  18  -3 25596.7 679.277  19
   1 -18  -3 25800.3 678.132  16
  -1 -18   3 25634.2 662.561  16
  -1  18   3 24861.0 668.604  19
  -1 -18   3 24682.1 676.991   2
   1 -18  -3 24991.0 548.195   3
   1  18  -3 25590.5 566.390   4
  -1 -18   1 12853.5 460.166  16
  -1  18   1 12061.9 448.558  19
   1 -18  -1 12464.4 448.696  16
   1 -18  -1 12603.4 384.493   2
  -1 -18   1 12083.3 446.133   2
   1  18  -1 12941.9 408.535   4
   1  18  -1 12777.3 466.668  19
   1  18   1 2059.14 186.345  19
   1  18   1 1999.91 170.696   4
   1 -18   1 2066.33 176.048   2
   1 -18   1 1993.97 175.982  16
  -1 -18  -1 1737.78 172.071  16
  -1  18  -1 1787.58 175.576  19
   1  18   3 10266.8 411.243  19
   1 -18   3 10414.1 392.822  16
  -1 -18  -3 10297.5 427.500  16
  -1  18  -3 10255.5 417.368  19
   1 -18   3 9632.77 417.753   2
   1 -18   3 10142.4 368.721   1
  -1 -18  -3 10317.3 395.744   3
   1 -18   5 11986.8 256.591  14
  -1 -18  -5 12187.3 486.678  16
   1 -18   5 12175.9 458.830   1
   1 -18   5 12229.2 515.951   2
  -1  18  -5 12121.2 462.294  19
  -1 -18  -5 11763.2 496.251   3
   1 -18   7 668.264 69.9688  14
  -1 -18  -7 874.692 157.941   3
   1 -18   7 670.642 129.744   2
   1 -18   7 746.328 127.616   1
   1 -18   7 835.290 76.3673  11
   1  18   7 706.973 67.0892   7
   1 -18   7 680.309 69.1236  15
  -1 -18  -7 678.954 68.6205   9
   1 -18   9 162.243 36.9686  11
   1 -18   9 109.950 36.3773  14
   1  18   9 109.418 37.2953   7
   1 -18   9 111.077 35.5922  15
   1  18   9 141.917 37.1571  10
   1 -18  11 411.426 49.9127  11
   1 -18  11 403.645 48.9201  14
   1 -18  11 385.530 48.9266  15
   1  18  11 437.622 54.0156  10
   1  18  11 431.189 55.7625   7
   1  18  13 347.755 38.9009  12
   1  18  13 358.545 40.0989  10
   1  18  13 399.816 42.6922   7
  -1 -19  14 337.495 29.4844  15
  -1  19  14 327.858 36.1548   7
  -1  19  14 334.108 30.5334  12
  -1 -19  14 371.647 34.9747  11
  -1  19  14 267.456 25.8852  10
  -1  19  12 210.975 38.9071   7
  -1  19  12 236.079 37.7615  10
  -1 -19  12 271.584 42.6162  11
  -1 -19  12 214.372 40.1564  15
  -1 -19  12 242.498 41.2603  14
  -1  19  12 233.543 37.0821  12
  -1  19  10 2283.80 118.253   7
  -1  19  10 2024.40 109.843  10
  -1 -19  10 2114.93 115.694  14
  -1 -19  10 2101.72 117.437  11
  -1  19  10 2247.25 111.002  12
  -1 -19  10 2214.65 123.229  15
  -1 -19   8 322.481 50.9142  11
   1  19  -8 467.711 104.102  19
   1 -19  -8 348.401 104.037   3
  -1 -19   8 279.874 53.7596  14
  -1 -19   8 264.672 78.5936   2
  -1 -19   8 286.714 50.2835  15
  -1  19   8 282.198 44.6412   7
   1 -19  -8 200.862 82.4025  16
  -1 -19   6 1192.72 173.564   2
  -1 -19   6 1092.95 85.0826  14
  -1  19   6 1083.79 160.897  19
   1 -19  -6 1283.94 172.967  16
  -1 -19   6 1072.04 86.5686  15
   1 -19  -6 1337.02 165.895   3
   1  19  -6 1110.08 158.417  19
  -1 -19   6 1016.06 146.591  16
  -1 -19   6 1192.30 84.4736  11
  -1  19   4 523.646 97.9544  19
   1  19  -4 481.155 102.006  19
   1 -19  -4 396.795 95.1200  16
  -1 -19   4 513.662 102.484  16
  -1 -19   4 503.493 100.406   2
   1 -19  -4 454.273 89.4086   3
  -1 -19   2 9061.22 411.137   2
  -1 -19   2 9359.76 412.464  16
   1  19  -2 9093.48 346.023   4
   1  19  -2 8585.08 402.364  19
  -1  19   2 8444.80 396.851  19
   1 -19  -2 8684.61 398.481  16
   1 -19   0 455.623 90.9965  16
  -1 -19   0 543.781 106.967  16
   1  19   0 385.681 83.1225   4
   1 -19   0 585.219 98.8933   2
  -1 -19   0 522.479 98.0588   2
  -1  19   0 512.796 99.8389  19
   1  19   0 599.287 108.171  19
   1 -19   2 230.847 70.2496   2
  -1  19  -2 256.137 76.6082  19
   1  19   2 274.678 76.4110  19
  -1 -19  -2 294.508 80.7046  16
   1 -19   2 286.307 67.0098  16
   1 -19   4 12029.4 502.458   2
  -1 -19  -4 11462.9 465.417   3
  -1  19  -4 12314.0 475.301  19
   1  19   4 11637.4 451.046  19
  -1 -19  -4 12422.5 495.969  16
   1 -19   6 80.6602 48.5513   2
   1 -19   6 53.3542 32.7571  14
   1 -19   6 41.8862 26.6019  15
   1 -19   6 118.783 29.4891  11
  -1 -19  -6 67.8952 29.6306   9
  -1 -19  -6 15.7696 38.9406   3
  -1 -19  -6 128.831 68.6248  16
   1 -19   8 326.375 52.0329  14
   1 -19   8 301.903 50.8866  15
   1  19   8 291.449 49.4990   7
   1 -19   8 296.536 49.5536  11
  -1 -19  -8 294.068 45.4810   9
   1  19  10 447.055 55.8876   7
   1 -19  10 370.582 51.4772  15
   1 -19  10 371.573 50.7673  11
   1  19  10 401.872 54.2079  10
   1 -19  10 378.085 48.7195  14
   1  19  12 105.747 29.9864   7
   1 -19  12 40.9634 21.4655  11
   1 -19  12 42.5478 19.4503  14
   1  19  12-1.97636 23.4642  12
   1 -19  12 74.7903 26.3618  15
   1  19  12 74.3958 24.1126  10
   1  19  14 1703.47 57.1526   7
   1  19  14 1744.79 58.6213  10
  -1  20  13 412.505 38.1133  10
  -1  20  13 397.508 43.3970   7
  -1 -20  13 390.187 42.1223  11
  -1 -20  13 458.422 45.4218  15
  -1 -20  13 531.835 45.6950  14
  -1  20  11 5293.40 166.033  10
  -1 -20  11 5597.79 180.418  15
  -1  20  11 5594.19 174.620   7
  -1 -20  11 5641.05 175.417  14
  -1 -20  11 5740.13 181.832  11
  -1 -20   9 4287.58 172.333  15
  -1  20   9 4402.90 162.043   7
  -1 -20   9 4371.76 168.518  11
  -1  20   9 4570.52 165.967  10
  -1 -20   9 4575.54 173.724  14
  -1 -20   7 2100.15 239.806   2
  -1 -20   7 1966.10 117.409  14
  -1 -20   7 2037.21 114.633  11
   1  20  -7 1941.48 217.459  19
  -1 -20   7 1954.16 117.785  15
  -1  20   7 1971.73 212.881  19
   1 -20  -7 2162.70 232.539  16
   1 -20  -7 2098.90 221.317   3
  -1 -20   5 1566.70 201.226   2
  -1 -20   5 1522.71 98.4937  14
  -1  20   5 1496.83 185.748  19
   1  20  -5 1388.51 178.114  19
  -1 -20   5 1601.26 184.828  16
  -1 -20   5 1497.56 98.2546  15
   1 -20  -5 1434.99 182.658  16
  -1 -20   5 1452.13 90.5549  11
   1 -20  -5 1322.15 159.054   3
   1  20  -3 5989.65 353.519  19
  -1 -20   3 6136.51 349.809  16
  -1 -20   3 5819.32 353.157   2
   1 -20  -3 6429.49 363.458  16
  -1  20   3 5820.39 347.205  19
  -1 -20   1 389.650 96.7699   2
   1 -20  -1 371.872 81.8500  16
  -1 -20   1 444.601 102.024  16
   1  20  -1 325.170 71.0935   4
  -1  20   1 472.325 99.5973  19
   1  20  -1 403.785 98.2963  19
   1  20   1 28467.1 733.818  19
   1  20   1 29812.5 694.294   4
  -1  20  -1 29187.5 746.850  19
   1 -20   1 28726.2 715.076  16
  -1 -20  -1 29370.4 758.196  16
   1 -20   1 28169.2 684.345   2
   1  20   3 3255.87 249.657  19
  -1  20  -3 3845.33 274.770  19
  -1 -20  -3 3490.18 268.974  16
   1 -20   3 3445.22 246.167  16
   1 -20   3 3735.16 275.096   2
   1 -20   5 818.662 72.1030   9
  -1 -20  -5 707.895 70.7585   9
   1 -20   5 743.242 68.8590  15
   1 -20   5 724.716 67.6375  11
  -1  20  -5 757.084 123.898  19
  -1 -20  -5 803.010 137.561  16
  -1 -20  -5 732.777 137.738   3
   1 -20   5 982.898 157.332   2
   1 -20   5 724.577 67.0487  14
   1 -20   7 272.109 45.9355  11
   1  20   7 392.209 49.0263   7
  -1 -20  -7 327.328 48.7005   9
   1 -20   7 348.628 106.725   2
  -1 -20  -7 561.469 125.349   3
   1 -20   7 434.891 57.3821  14
   1 -20   7 401.004 56.3898  15
   1  20   9 8.92646 26.9691  10
   1 -20   9 36.1838 27.9883  15
   1  20   9 77.7153 34.8925   7
   1 -20   9 24.4792 26.2664  11
   1  20  11 55.3156 28.2544  10
   1 -20  11 23.9921 23.6926  15
   1 -20  11 40.3706 25.2496  14
   1 -20  11 27.4234 23.7889  11
   1  20  11 8.09456 23.0117   7
   1  20  13 175.238 26.9098  10
   1  20  13 222.581 29.7015  12
   1  20  13 181.425 27.1083   7
  -1 -21  14 561.486 37.9300  11
  -1  21  14 607.780 37.2481   7
  -1 -21  12 3340.00 117.289  14
  -1 -21  12 3427.18 126.318  11
  -1  21  12 3243.07 117.716   7
  -1 -21  12 3304.38 123.006  15
  -1  21  12 3327.41 114.222  10
  -1 -21  10 1296.49 90.4169  11
  -1  21  10 1325.33 87.7043   7
  -1 -21  10 1290.15 94.1918  15
  -1 -21  10 1264.59 89.3492  14
  -1  21  10 1222.43 82.9405  10
  -1 -21   8 3551.13 154.556  14
  -1 -21   8 3522.46 150.118  11
  -1 -21   8 3588.68 157.831  15
  -1 -21   6 2401.78 253.956   2
   1  21  -6 2898.31 264.236  19
  -1 -21   6 2600.73 132.123  14
  -1 -21   6 2533.15 133.052  15
   1 -21  -6 2540.28 254.025  16
  -1  21   6 2862.60 261.035  19
  -1 -21   6 2542.67 124.876  11
  -1 -21   4 7293.41 398.193  16
  -1 -21   4 7466.64 421.533   2
   1  21  -4 7361.50 411.011  19
  -1 -21   4 7337.92 207.828  14
   1 -21  -4 7339.57 204.021   9
  -1 -21   4 7613.63 208.187   9
  -1 -21   4 7257.21 209.590  15
   1 -21  -4 7211.85 405.432  16
  -1  21   4 7659.52 413.345  19
  -1  21   2 29646.9 792.327  19
  -1 -21   2 28958.9 785.999   2
  -1 -21   2 29111.0 776.144  16
   1 -21  -2 29615.2 786.028  16
   1  21  -2 29184.0 790.885  19
   1 -21   0 3517.35 264.643  16
  -1 -21   0 3637.52 274.101  16
   1  21   0 3868.27 283.208  19
  -1 -21   0 3495.20 263.110   2
   1 -21   0 3559.64 237.641   2
  -1  21   0 3594.22 272.718  19
   1  21   0 3607.72 236.703   4
   1 -21   2 5120.99 174.155   9
  -1  21  -2 4906.51 320.196  19
   1  21   2 5000.39 320.221  19
  -1 -21  -2 4998.39 175.911   9
  -1 -21  -2 5084.55 332.403  16
   1 -21   2 5342.05 318.607  16
   1 -21   2 4864.81 307.541   2
   1 -21   4 2695.25 125.375  15
  -1 -21  -4 2898.13 139.507   9
   1 -21   4 2823.69 125.178  11
  -1 -21  -4 2885.81 256.722  16
   1 -21   4 2667.03 128.578   9
   1 -21   4 2794.80 127.300  14
  -1  21  -4 2705.55 240.548  19
   1  21   4 2468.96 224.100  19
   1 -21   4 2777.57 255.095   2
   1 -21   6 1133.61 86.8228  11
   1 -21   6 1006.44 166.263   2
  -1 -21  -6 1058.07 88.6690   9
   1 -21   6 977.472 83.2185  15
   1 -21   6 872.865 77.5641  14
  -1 -21  -6 1109.15 160.188  16
   1 -21   8 5544.09 185.867  11
  -1 -21  -8 5482.30 182.396   9
   1 -21   8 5489.75 188.505  15
   1  21   8 5347.55 188.405  10
   1 -21   8 5198.53 180.549  14
   1  21   8 5368.48 175.250   7
   1 -21  10 399.287 50.8683  15
   1 -21  10 392.274 49.5246  14
   1  21  10 351.539 47.7676  10
   1 -21  10 385.619 55.0124  11
   1  21  10 284.732 42.0196   7
   1  21  12 160.219 29.3517  12
   1 -21  12 185.963 30.3940  15
   1  21  12 215.629 31.9321  10
   1 -21  12 170.964 29.2600  11
   1 -21  12 167.107 30.6448  14
   1  21  12 159.044 27.4264   7
  -1 -22  13 118.478 23.1590  14
  -1 -22  13 79.6312 21.7503  15
  -1 -22  13 120.884 26.6674  11
  -1  22  13 52.5194 17.5467   7
  -1 -22  11 18336.5 304.854  11
  -1 -22  11 18118.7 298.297  14
  -1  22  11 17236.7 275.463  10
  -1  22  11 17765.0 279.988   7
  -1 -22  11 18189.0 309.172  15
  -1 -22   9 2804.68 134.010  11
  -1  22   9 2563.77 121.706  10
  -1 -22   9 2731.81 134.745  14
  -1 -22   9 2621.09 134.767  15
  -1 -22   7 1048.98 84.0482  11
  -1 -22   7 872.158 79.3469  14
  -1 -22   7 1105.36 89.2450  15
   1 -22  -5 25442.7 386.587   9
  -1 -22   5 25389.1 387.050   9
  -1 -22   5 25436.9 823.093   2
   1  22  -5 25751.2 794.080  19
   1 -22  -5 26424.4 807.785  16
  -1 -22   5 24959.7 376.022  11
  -1 -22   5 25887.9 766.829  16
  -1 -22   5 24874.8 395.700  14
  -1  22   5 24515.2 764.917  19
  -1 -22   5 25369.1 404.357  15
  -1 -22   3 21758.4 717.411   2
   1  22  -3 21572.2 706.790  19
  -1 -22   3 21634.5 354.821  15
   1 -22  -3 21863.0 713.283  16
  -1  22   3 22206.2 714.396  19
  -1 -22   3 21789.3 360.648   9
   1 -22  -3 22333.3 363.787   9
  -1 -22   3 22174.4 356.990  14
  -1 -22   3 22219.2 707.698  16
  -1 -22   1 26504.2 767.075  16
   1 -22  -1 25732.9 749.361  16
   1  22  -1 27198.0 774.978  19
  -1 -22   1 25747.4 743.919   2
  -1  22   1 26283.9 761.415  19
   1 -22  -1 26281.4 394.790   9
  -1 -22   1 26324.0 400.355   9
  -1 -22  -1 30618.6 781.013   2
   1 -22   1 32284.2 772.072   2
  -1 -22  -1 31391.8 444.827   9
   1 -22   1 33047.4 447.515   9
   1  22   1 32672.5 833.676  19
  -1  22  -1 31546.7 827.874  19
   1 -22   1 31682.0 807.285  16
  -1 -22  -1 30781.1 829.563  16
  -1  22  -3 83.3644 38.6661  19
   1  22   3 109.427 43.0218  19
   1 -22   3 74.4591 28.9701  15
   1 -22   3 80.5331 30.1784  14
  -1 -22  -3 192.489 82.5801  16
   1 -22   3 68.0108 51.2325   2
   1 -22   3 114.433 32.4150  11
   1 -22   3 169.490 40.8765   9
  -1 -22  -3 171.801 38.7847   9
  -1 -22  -5 5814.17 200.023   9
   1 -22   5 5927.96 192.767  14
   1 -22   5 5666.96 376.707   2
  -1  22  -5 5883.87 357.520  19
   1 -22   5 5767.14 185.478  11
  -1 -22  -5 5399.33 361.926  16
   1 -22   5 5648.19 189.136  15
   1 -22   5 5605.75 189.065   9
  -1 -22  -7 3343.27 148.229   9
   1 -22   7 3117.24 140.995  11
   1 -22   7 3235.39 144.729  14
   1 -22   7 3026.08 141.602  15
   1 -22   9 915.552 74.7742  11
   1  22   9 947.867 79.3471  10
   1 -22   9 937.238 74.9415  14
   1  22   9 923.270 71.5874   7
   1 -22   9 947.293 78.4808  15
   1  22  11 39.2933 24.2253  10
   1 -22  11 15.1646 19.2191  15
   1 -22  11 11.4918 22.2883  14
   1 -22  11-6.99696 22.8460  11
   1  22  11 1.68531 23.0899   7
   1  22  13 25.1989 12.1573  10
  -1 -23  12 4967.78 138.871  15
  -1  23  12 4877.39 122.036   7
  -1 -23  12 4860.71 130.363  14
  -1  23  12 4795.90 119.459  10
  -1 -23  12 5018.53 138.865  11
  -1 -23  10 3551.46 139.567  11
  -1 -23  10 3491.91 143.461  15
  -1  23  10 3383.92 128.327  10
  -1 -23  10 3478.08 141.669  14
  -1 -23   8 65073.7 628.810  11
  -1 -23   8 65188.4 645.693  14
  -1  23   8 66021.7 611.965  10
  -1 -23   8 65035.3 659.146  15
   1  23  -6-176.038 79.0660  19
  -1  23   6-72.0828 55.1342  19
  -1 -23   6-150.575 78.3435   2
  -1 -23   6 184.431 36.9859   9
   1 -23  -6 52.2367 23.7664   9
  -1 -23   6 41.4079 31.0648  11
  -1 -23   6 48.2093 33.7679  14
   1 -23  -6 67.2043 58.9417  16
  -1 -23   6 110.786 44.9565  15
   1 -23  -4 115983. 846.518   9
  -1 -23   4 115239. 840.982   9
   1 -23  -4 115458. 1703.55  16
  -1 -23   4 115773. 1664.04  16
  -1  23   4 117912. 1700.36  19
  -1 -23   4 116407. 855.878  15
  -1 -23   4 116354. 784.283  11
  -1 -23   4 116410. 843.719  14
  -1 -23   4 117281. 1749.95   2
   1  23  -4 115670. 1691.02  19
  -1 -23   2 1989.02 114.847   9
   1 -23  -2 2189.24 118.863   9
  -1 -23   2 1640.49 200.353  16
   1 -23  -2 2397.23 241.313  16
  -1  23   2 1527.43 192.875  19
  -1 -23   2 2064.18 109.369  15
  -1 -23   2 1950.39 218.604   2
   1  23  -2 2252.85 237.239  19
  -1 -23   2 1927.20 104.147  14
  -1  23   0 39261.9 958.650  19
   1 -23   0 40326.6 952.769  16
  -1 -23   0 40444.1 970.972  16
  -1 -23   0 39553.8 503.832   9
  -1 -23   0 40041.3 930.836   2
   1  23   0 40599.0 966.878  19
   1 -23   0 39388.8 496.609   9
   1 -23   2 3937.12 159.392   9
   1 -23   2 3515.43 276.956  16
  -1 -23  -2 3359.55 285.374  16
   1 -23   2 3902.62 148.260  14
  -1  23  -2 3842.94 300.027  19
   1  23   2 3439.85 278.068  19
  -1 -23  -2 3434.71 152.486   9
   1 -23   2 3611.71 277.065   2
   1 -23   4 2527.52 248.309   2
  -1  23  -4 2642.98 248.530  19
   1 -23   4 2319.47 120.503  14
  -1 -23  -4 2421.87 131.831   9
  -1 -23  -4 2561.59 254.247  16
   1 -23   4 2285.28 123.221   9
   1 -23   4 2400.82 118.947  11
   1 -23   4 2321.77 119.293  15
   1 -23   6 3049.10 140.096  14
   1 -23   6 3073.31 137.091  11
  -1 -23  -6 3137.95 146.995   9
   1 -23   6 3092.66 142.341  15
   1 -23   8 425.815 54.1557  14
  -1 -23  -8 419.303 52.1311   9
   1  23   8 382.605 53.7810  10
   1 -23   8 489.454 59.8016  15
   1 -23   8 346.885 50.9457  11
   1 -23  10 3694.46 134.833  15
   1 -23  10 3641.91 129.063  14
   1  23  10 3504.20 132.341  10
   1 -23  10 3732.61 133.620  11
   1  23  10 3426.36 117.205   7
   1  23  12 682.463 38.2117   7
   1  23  12 610.486 38.7165  12
   1  23  12 737.132 48.7688  10
  -1 -24  13 168.636 24.7682  11
  -1 -24  13 133.879 20.5736  15
  -1  24  11 2268.07 90.6625  10
  -1 -24  11 2363.69 105.818  15
  -1 -24  11 2349.38 103.148  11
  -1 -24  11 2296.53 101.105  14
  -1  24   9 1730.05 94.7893  10
  -1 -24   9 1837.56 104.935  11
  -1 -24   9 1725.78 104.772  15
  -1 -24   9 1743.57 104.886  14
  -1 -24   7 617.173 73.6884  14
  -1 -24   7 675.469 74.4367  15
  -1 -24   7 511.113 60.8621  11
   1 -24  -5 9403.92 503.347  16
  -1 -24   5 9034.53 242.960  14
   1  24  -5 8835.21 478.705  19
  -1 -24   5 8741.92 223.611  11
  -1 -24   5 9054.84 245.426  15
  -1 -24   5 9283.86 514.390   2
  -1  24   5 8765.25 474.833  19
   1 -24  -5 9147.61 237.119   9
  -1 -24   5 9167.82 239.698   9
  -1 -24   3 39579.0 1009.43   2
   1  24  -3 40862.1 1014.19  19
  -1  24   3 39222.4 993.404  19
  -1 -24   3 39275.6 487.087  15
  -1 -24   3 40091.0 508.111   9
   1 -24  -3 39352.8 501.960   9
  -1 -24   3 40723.8 1004.94  16
   1 -24  -3 38870.9 1007.61  16
  -1 -24   3 39189.9 482.817  14
   1  24  -1 69310.1 1309.57  19
  -1 -24   1 69500.2 678.165   9
   1 -24  -1 69512.0 672.104   9
  -1  24   1 70283.1 1313.03  19
  -1 -24   1 69612.9 1283.51   2
  -1 -24   1 69914.7 1313.72  16
   1 -24  -1 69860.4 1300.16  16
  -1 -24  -1 9682.31 255.986   9
   1 -24   1 10231.9 258.933   9
   1  24   1 10048.7 487.335  19
  -1  24  -1 9798.04 487.292  19
  -1 -24  -1 10344.5 507.858  16
   1 -24   1 9923.87 477.983  16
   1 -24   1 9950.88 232.680  14
   1 -24   3 51.5683 24.8720  14
   1  24   3 18.8922 34.4505  19
  -1  24  -3-54.6903 50.1449  19
   1 -24   3-15.8610 34.2741  11
   1 -24   3 36.6952 21.8742  15
  -1 -24  -3 35.0939 25.7286   9
   1 -24   3 35.3905 24.1258   9
  -1 -24  -5 228.435 45.2996   9
   1 -24   5 282.991 47.7965   9
   1 -24   5 293.957 47.6114  14
   1 -24   5 185.165 40.2625  11
   1 -24   5 266.141 47.7576  15
   1 -24   7 1087.89 81.8768  11
   1 -24   7 1074.64 83.4178  15
  -1 -24  -7 1109.72 85.2664   9
   1 -24   7 1159.89 90.0564  14
   1 -24   9 1748.05 95.2750  14
   1 -24   9 1800.27 99.6203  15
   1  24   9 1744.24 98.5038  10
   1 -24   9 1751.73 96.0245  11
   1  24  11 451.197 44.0101  10
   1  24  11 453.684 37.4189  12
   1 -24  11 476.932 44.5348  11
   1 -24  11 456.400 43.7096  14
   1 -24  11 429.529 41.7762  15
  -1 -25  12 3041.28 96.1363  11
  -1 -25  12 3062.06 96.8961  15
  -1 -25  12 3217.39 94.1294  14
  -1  25  10 2143.11 93.1789  10
  -1 -25  10 2189.27 102.932  11
  -1 -25  10 2206.73 105.626  14
  -1 -25  10 2193.59 107.094  15
  -1 -25   8 39294.5 487.135  14
  -1  25   8 38648.6 447.005  10
  -1 -25   8 39020.6 466.452  11
  -1 -25   8 38582.1 490.612  15
  -1 -25   6 509.064 66.1678  14
   1 -25  -6 488.497 55.2674   9
  -1 -25   6 469.281 61.5600  15
  -1 -25   6 483.335 55.6056   9
  -1 -25   6 501.942 58.4987  11
  -1 -25   4 113501. 853.065   9
   1 -25  -4 113467. 848.682   9
  -1 -25   4 112648. 1693.90  16
   1 -25  -4 113584. 1754.80  16
  -1 -25   4 113689. 846.187  14
  -1  25   4 115762. 1734.86  19
  -1 -25   4 115235. 1793.13   2
  -1 -25   4 113823. 849.639  15
  -1 -25   2 45493.2 1080.97   2
   1  25  -2 46075.7 1089.91  19
  -1 -25   2 46398.3 1092.18  16
   1 -25  -2 46618.8 1097.80  16
   1 -25  -2 47061.0 556.200   9
  -1 -25   2 45966.9 554.515   9
  -1  25   2 45837.3 1088.92  19
  -1 -25   2 46760.0 515.929  15
  -1 -25   2 45534.0 507.075  14
   1  25   0 100638. 1596.26  19
  -1  25   0 102059. 1609.27  19
  -1 -25   0 104505. 846.332   9
   1 -25   0 103773. 833.690   9
   1 -25   0 102770. 1597.03  16
  -1 -25   0 104652. 1642.47  16
  -1 -25   0 101650. 1545.94   2
  -1 -25  -2 184.517 82.8120  16
   1 -25   2 274.206 94.1685  16
  -1 -25  -2 158.741 37.4247   9
   1 -25   2 233.867 46.9467   9
  -1  25  -2 181.960 73.7669  19
   1  25   2 98.7514 58.9784  19
   1 -25   2 170.286 33.9310  14
  -1 -25  -4 3667.80 162.638   9
   1 -25   4 3721.70 158.574   9
   1 -25   4 3847.32 153.009  15
   1 -25   4 3858.14 148.986  11
   1 -25   4 3943.54 156.484  14
  -1 -25  -6 4565.92 173.201   9
   1 -25   6 4557.59 170.169  14
   1 -25   6 4703.91 170.780  15
   1 -25   6 4504.18 164.296  11
  -1 -25  -8 207.214 37.7663   9
   1  25   8 257.426 44.2198  10
   1 -25   8 338.749 48.7925  15
   1 -25   8 319.979 45.6263  11
   1 -25   8 232.168 45.1689  14
   1 -25  10 4240.76 129.406  14
   1 -25  10 4012.04 129.394  15
   1 -25  10 3906.37 126.989  11
   1  25  10 4065.63 130.282  10
   1  25  12 4422.39 91.8837  10
  -1 -26  11 6350.08 149.292  11
  -1 -26  11 6536.30 156.167  15
  -1  26  11 6146.72 136.910  20
  -1 -26  11 6442.21 149.673  14
  -1 -26   9 6404.98 177.285  11
  -1  26   9 6262.56 163.058  10
  -1 -26   9 6589.43 184.196  14
  -1 -26   9 6606.62 188.126  15
  -1 -26   7 668.481 62.9932  11
  -1 -26   7 671.690 69.2036  15
  -1 -26   5 4139.56 148.750  11
  -1 -26   5 3957.75 160.226  15
   1 -26  -5 4127.01 159.938   9
  -1 -26   5 4184.44 161.530   9
  -1 -26   5 3972.53 160.030  14
  -1 -26   3 13276.0 283.594  15
  -1 -26   3 12754.3 276.201  14
   1 -26  -3 12701.4 291.702   9
  -1 -26   3 12739.6 292.786   9
   1  26  -1 105.736 36.7353  19
  -1  26   1 7.98400 43.3895  19
   1 -26  -1 93.9149 36.2461  16
  -1 -26   1 146.719 68.5725  16
   1 -26  -1 125.084 37.6997   9
   1  26   1 363.914 95.7035  19
  -1  26  -1 348.875 77.0603  19
   1 -26   1 340.305 98.1111  16
  -1 -26  -1 454.501 115.154  16
   1 -26   1 437.842 56.3530   9
  -1 -26  -1 373.678 55.6324   9
   1 -26   1 393.260 51.8600  14
   1 -26   3 40557.7 471.292  15
   1 -26   3 40938.7 471.253  11
   1 -26   3 41490.3 529.209   9
  -1 -26  -3 41261.1 539.821   9
   1 -26   3 40530.8 494.412  14
   1 -26   5 82.9661 32.3536  11
   1 -26   5 82.6799 36.1380  15
   1 -26   5 61.3799 27.8991   9
   1 -26   5 51.3531 36.0566  14
  -1 -26  -7 20865.1 341.078   9
   1 -26   7 21673.8 341.450  11
   1 -26   7 21568.0 346.636  15
   1 -26   7 22237.8 351.128  14
   1  26   9-8.55644 21.5201  10
   1 -26   9 1.19363 26.5574  14
   1 -26   9 34.6907 23.6648  15
   1 -26   9 5.31845 20.4210  11
   1 -26  11 555.128 41.6475  15
   1  26  11 584.826 41.2363  10
  -1 -27  12 116.468 18.5153  15
  -1 -27  12 134.293 19.7471  14
  -1 -27  12 117.014 19.8069  11
  -1  27  10 3517.61 101.420  10
  -1 -27  10 3570.95 116.486  11
  -1 -27  10 3396.89 120.038  15
  -1 -27  10 3600.22 120.552  14
  -1  27   8 952.015 65.8314  10
  -1 -27   8 920.613 69.1697  11
  -1 -27   8 824.290 71.5067  15
  -1 -27   8 936.743 73.9193  14
  -1 -27   6 79.8432 31.7528  11
  -1 -27   6 17.2386 31.4920  14
  -1 -27   6 92.6499 28.4668   9
   1 -27  -6 44.3472 23.6970   9
  -1 -27   6 29.5427 26.8432  15
   1 -27  -4 2473.51 126.038   9
  -1 -27   4 2413.99 125.744   9
  -1 -27   4 2443.33 123.988  14
  -1 -27   4 2451.57 123.002  15
  -1 -27   2 2584.16 134.028   9
   1 -27  -2 2557.36 132.909   9
  -1 -27   0 1693.21 111.498   9
   1 -27   0 1892.68 115.635   9
   1 -27   2 2079.63 121.367   9
  -1 -27  -2 2286.96 129.482   9
   1 -27   2 2141.36 112.974  14
   1 -27   4 53.4814 38.5742  11
  -1 -27  -4 4.39129 28.3132   9
   1 -27   4 89.8876 40.4016   9
   1 -27   4 30.6423 29.5071  15
   1 -27   6 95.5640 31.1448  11
  -1 -27  -6 72.3784 27.6854   9
   1 -27   6 136.986 42.8502  14
   1 -27   6 141.846 37.2467  15
   1 -27   8 8185.28 195.758  14
  -1 -27  -8 8020.08 181.211   9
   1  27   8 7718.01 192.200  10
   1 -27   8 7666.10 190.540  15
   1 -27   8 8065.81 191.748  11
   1  27  10 653.280 47.5523  10
   1 -27  10 551.189 45.0571  15
   1 -27  10 525.982 45.3607  14
  -1 -28  11 5749.07 121.438  14
  -1 -28  11 5525.39 122.027  15
  -1 -28  11 5525.83 117.584  11
  -1  28   9 1758.28 75.8593  10
  -1 -28   9 1895.97 92.8774  14
  -1 -28   9 1926.39 94.1512  15
  -1 -28   9 1713.23 83.1969  11
  -1 -28   7 3048.68 130.249  14
  -1 -28   7 3058.86 119.586  11
  -1 -28   7 3182.98 132.791  15
  -1 -28   5 21842.8 355.322   9
   1 -28  -5 22177.3 358.294   9
  -1 -28   5 21844.0 353.842  14
  -1 -28   5 22015.2 359.405  15
  -1 -28   3 15392.3 318.438   9
   1 -28  -3 15343.1 315.589   9
  -1 -28   3 15165.5 290.273  14
  -1 -28   3 15301.8 289.850  15
  -1 -28   1 1737.30 111.717   9
   1 -28  -1 1742.82 110.573   9
   1 -28   1 2887.51 142.183   9
  -1 -28  -1 2686.36 138.082   9
   1 -28   1 2782.04 121.222  14
  -1 -28  -3 470.385 63.2161   9
   1 -28   3 516.733 60.0294   9
   1 -28   3 449.812 51.6340  15
   1 -28   3 534.884 60.6748  14
   1 -28   5 205.831 40.3623  11
   1 -28   5 204.705 41.2979  14
   1 -28   5 212.471 38.7942  15
  -1 -28  -5 188.383 38.5376   9
   1 -28   7 1647.57 91.8646  14
  -1 -28  -7 1556.10 86.9903   9
   1 -28   7 1488.38 84.1805  11
   1 -28   7 1589.64 88.5219  15
   1 -28   9 80.1148 22.0765  15
   1 -28   9 63.9253 22.7596  14
   1  28   9 72.2688 20.1372  10
  -1 -29  10 118.197 25.4714  14
  -1 -29  10 76.3895 18.8181  11
  -1 -29  10 74.8969 22.6372  15
  -1  29   8 14.5177 17.9373  10
  -1 -29   8 37.1496 23.1191  14
  -1 -29   8 38.8435 20.6284  15
  -1 -29   8 36.0985 22.2067  11
   1 -29  -6 1129.36 75.0012   9
  -1 -29   6 943.637 69.3134   9
  -1 -29   6 991.548 76.2785  14
  -1 -29   6 955.079 66.3939  11
  -1 -29   6 1011.19 75.2162  15
  -1 -29   4 4647.01 159.044  15
  -1 -29   4 4835.46 171.690   9
   1 -29  -4 4789.53 170.694   9
  -1 -29   4 4633.49 160.052  14
   1 -29  -2 94.6328 36.9960   9
  -1 -29   2 270.417 46.9227   9
   1 -29   0 135.363 39.7807   9
  -1 -29   0 31.4529 23.2694   9
   1 -29   2 1420.00 88.0860  14
   1 -29   2 1386.74 97.4824   9
  -1 -29  -2 1395.05 100.550   9
   1 -29   4 176.770 38.5065  14
   1 -29   4 180.704 33.9413  15
   1 -29   4 162.788 37.9616   9
  -1 -29  -4 92.0272 30.5728   9
  -1 -29  -6 1153.85 80.1616   9
   1 -29   6 1123.33 77.0504  14
   1 -29   6 1022.10 70.8475  15
   1  29   8 359.159 40.5647  10
   1 -29   8 376.756 43.3743  14
   1 -29   8 337.774 39.2675  15
  -1 -29  -8 276.722 31.7298   9
   1  29  10 177.882 20.3493  10
  -1 -30   9 98.0432 26.0816  14
  -1 -30   9 65.0597 20.6311  15
  -1 -30   9 61.4568 19.0165  11
  -1  30   7 1301.43 68.0032  10
  -1 -30   7 1292.79 79.2559  14
  -1 -30   7 1318.79 68.7585  11
  -1 -30   7 1397.40 79.5713  15
  -1 -30   5 1269.23 82.2554   9
   1 -30  -5 1297.23 81.9871   9
  -1 -30   5 1356.36 85.8085  14
  -1 -30   3 6564.40 176.701  14
   1 -30  -3 6477.84 196.591   9
  -1 -30   3 6542.75 199.091   9
   1 -30  -1 49.2714 31.7223   9
  -1 -30   1 32.6174 25.7091   9
  -1 -30  -1 35.7561 31.6728   9
   1 -30   1 100.249 36.6590   9
   1 -30   3 1073.98 77.0920  14
   1 -30   3 964.033 76.4179   8
  -1 -30  -3 960.859 80.2724   9
   1 -30   3 1076.52 82.8844   9
   1 -30   5 778.164 59.6624  15
   1 -30   5 857.325 68.1656  14
  -1 -30  -5 678.801 63.7796   9
   1  30   7 71.0082 25.0438  10
   1 -30   7 24.4709 20.2376  15
   1 -30   7 45.9897 27.1223  14
  -1 -30  -7 41.4079 19.5766   9
   1 -30   9 246.215 31.1861  14
   1  30   9 237.323 27.6114  10
   1 -30   9 249.118 27.2168  15
   1 -31  -8 23.2585 15.4209   8
  -1 -31   8 37.1074 21.3915  14
  -1 -31   8 43.7780 19.9079  15
  -1 -31   8 34.1933 14.9255  11
  -1 -31   6 89.3964 26.0638  15
  -1 -31   6 127.977 31.3685  14
   1 -31  -6 87.5817 25.5501   9
  -1 -31   4 3303.79 131.974   9
   1 -31  -4 3308.79 131.502   9
  -1 -31   4 3444.34 121.332  15
  -1 -31   4 3362.74 121.447  14
   1 -31  -2 1116.27 83.6044   9
  -1 -31   2 1008.42 80.5284   9
  -1 -31   0 1521.66 99.9331   9
   1 -31   0 1664.69 102.187   9
  -1 -31  -2 5286.64 179.789   9
   1 -31   2 5242.42 174.623   9
   1 -31   2 4714.10 161.460   8
   1 -31   2 5301.11 152.797  14
  -1 -31  -4 1149.85 80.5038   9
   1 -31   4 1176.85 75.7949  14
  -1 -31  -6 873.449 60.8883   9
   1 -31   6 882.477 62.7197  14
   1 -31   6 922.748 58.9549  15
   1  31   8 1215.24 58.2403  10
   1 -31   8 1069.56 53.3718  15
  -1  32   9 336.809 29.5845  20
  -1 -32   9 404.127 31.9918  14
  -1 -32   9 410.472 29.7934  15
  -1 -32   7 692.194 50.0162  14
   1 -32  -7 538.013 47.8083   8
  -1 -32   7 620.334 46.7722  15
  -1 -32   5 272.749 35.1615  15
   1 -32  -5 253.076 35.3503   9
  -1 -32   5 281.940 39.0164   9
  -1 -32   5 254.426 35.0675  14
  -1 -32   3 1144.12 79.2563   9
   1 -32  -3 1249.10 82.2619   9
  -1 -32   1-5.41239 24.2045   9
   1 -32  -1 69.3873 27.0716   9
  -1 -32  -1 106.170 34.9504   9
   1 -32   1 85.5026 29.1775   9
  -1 -32  -3 5933.97 176.939   9
   1 -32   3 6018.96 173.866   9
   1 -32   3 5957.12 158.059  14
   1 -32   3 6249.82 159.494   8
   1 -32   5 333.581 40.6706  14
   1 -32   5 343.735 34.7386  15
  -1 -32  -5 339.060 40.2265   9
   1 -32   7 26.1547 14.1022  15
   1  32   7 34.6994 15.4648  10
  -1 -32  -7 24.7600 11.7913   9
   1 -32   7 38.0703 19.5971  14
  -1 -33   8 203.381 24.4871  14
  -1 -33   8 193.034 21.3252  15
  -1 -33   6-13.6355 14.6035  15
   1 -33  -6 5.14563 13.6211   9
  -1 -33   6 15.9064 15.4391  14
   1 -33  -4 2349.04 99.4924   9
  -1 -33   4 2226.13 96.3092   9
  -1 -33   4 2251.93 83.8329  14
   1 -33  -2 80.9037 27.1224   9
  -1 -33   2 8.90064 21.1539   9
   1 -33   0 2928.83 122.346   9
  -1 -33   0 2752.51 121.354   9
  -1 -33  -2 5171.21 161.217   9
   1 -33   2 5143.82 157.528   9
   1 -33   2 5333.26 150.787   8
   1 -33   4 8.21032 17.7981  14
  -1 -33  -4 12.1362 21.7661   9
   1 -33   6 52.3203 22.5532  14
   1  33   6 17.1651 14.5940  10
  -1 -33  -6 53.6668 17.4600   9
  -1 -34   7 1918.12 61.0593  14
  -1 -34   5 1023.82 50.8138  14
   1 -34  -5 956.814 52.2559   9
   1 -34  -3 26.4488 17.3641   9
  -1 -34   3 27.9430 17.8961   9
  -1 -34   1 51.9044 21.3159   9
   1 -34  -1 41.5583 21.9631   9
  -1 -34  -1 1047.38 70.9093   9
   1 -34   1 989.229 67.8834   9
   1 -34   1 1076.76 67.1368   8
  -1 -34  -3 424.249 43.9041   9
  -1 -34  -5 531.704 40.4748   9
   1  34   5 473.821 38.6572  10
   1 -35  -6 3699.23 88.3161   8
   1 -35  -4-13.5485 22.1145   8
   1 -35  -4 23.9432 13.0628   9
  -1 -35   2 453.620 43.3744   9
   1 -35  -2 398.956 39.2678   9
   1 -35  -2 521.242 48.8353   8
   1 -35   0 34.6728 20.5112   8
   1 -35   0 65.6792 21.1420   9
  -1 -35   0 46.9429 19.5363   9
   1 -35   2 462.017 37.5707   8
  -1 -35  -2 355.619 38.8284   9
  -1 -35  -4 2545.50 85.6536   9
  -1  36   5 4638.75 95.7663  20
   1 -36  -5 3275.64 83.5726   8
  -1  36   3 529.018 34.2149  20
   1 -36  -3 605.346 41.0993   9
   1 -36  -3 648.767 46.1913   8
  -1 -36   1 2094.70 83.1062   9
   1 -36  -1 2040.63 80.7397   9
   1 -36  -1 1895.61 78.9726   8
  -1 -36  -1 1073.37 60.3414   9
   1 -36   1 962.155 51.5620   8
  -1 -36  -3 7906.69 144.536   9
   1 -37  -2 218.266 25.7474   8
  -1 -37   0 2330.11 77.4512   9
   1 -37   0 1886.24 63.7123   8
  -1 -37  -2 15246.6 183.994   9
  -2   0  16 1603.53 71.4697   7
  -2   0  16 1719.92 87.3237  12
  -2   0  14 1903.79 114.382  12
  -2   0  14 1934.32 103.935  10
  -2   0  14 1972.30 106.192   7
  -2   0  12 192947. 1143.17  12
  -2   0  12 192147. 2425.61  17
  -2   0  12 190924. 1047.56  10
  -2   0  12 187776. 1081.88   7
  -2   0  10 10358.3 508.276  17
   2   0 -10 11087.6 456.645   3
  -2   0   8 335350. 2473.13  17
   2   0  -8 338608. 2181.85   3
  -2   0   6 229.538 37.7597   2
  -2   0   6 265.783 65.9935  17
  -2   0   4 224702. 832.569  18
  -2   0   4 220746. 943.731   2
  -2   0   2 351539. 1459.90  19
   2   0  -2 351399. 1277.26   4
  -2   0   0 128328. 728.090  19
   2   0   0 130812. 732.863   4
  -2   0  -2 31311.5 510.113  18
   2   0   2 30289.3 463.860   1
   2   0   2 30448.9 417.691   4
  -2   0  -4 67724.9 844.664  18
   2   0   4 67093.0 836.632   1
   2   0   4 69411.8 876.555  17
  -2   0  -6 93629.4 1101.01  18
   2   0   6 94442.6 1195.49   1
   2   0   6 95385.3 1233.87  17
   2   0   8 53631.8 1071.09   1
   2   0   8 53003.2 1080.10  17
  -2   0  -8 53697.8 1046.40   3
   2   0  10 41979.3 516.823  10
   2   0  10 41177.9 536.789   6
   2   0  10 41155.8 524.020   7
   2   0  12 26784.9 407.784  10
   2   0  12 26628.7 401.317   7
   2   0  12 25785.8 397.040  12
   2   0  12 27118.1 428.131   6
   2   0  14 169.378 36.5713   6
   2   0  14 165.959 33.8958  10
   2   0  14 125.618 27.7546  12
   2   0  14 178.789 30.8249   7
  -2  -1  17 320.974 32.4782  12
  -2   1  17 407.891 36.5790  12
  -2  -1  15 1096.05 73.7414  10
  -2   1  15 1171.39 73.5038  10
  -2   1  15 1154.79 84.3466  12
  -2  -1  15 1203.97 85.0138  12
  -2   1  15 1139.64 75.1873   7
  -2  -1  15 1133.67 72.5705   7
  -2  -1  13 4704.02 166.415  10
  -2   1  13 4712.10 165.153  10
  -2  -1  13 4656.68 165.996   7
  -2   1  13 4548.18 169.825   7
  -2  -1  13 4866.99 182.714  12
  -2   1  13 4773.43 181.863  12
  -2   1  11 490.870 62.7374  12
  -2  -1  11 513.733 62.4036  12
  -2  -1  11 612.360 63.8043   7
  -2   1  11 541.710 63.3256   7
  -2   1  11 592.058 59.6721  10
  -2  -1  11 563.587 58.3406  10
  -2   1  11 538.343 127.445  17
  -2  -1  11 511.269 124.262  17
   2  -1 -11 593.827 110.341   3
   2   1 -11 577.734 109.573   3
  -2   1   9 10976.7 491.276  17
  -2  -1   9 11221.3 489.691  17
   2   1  -9 11627.9 433.615   3
   2  -1  -9 11401.9 445.064   3
  -2   1   7 60236.0 966.603  17
  -2  -1   7 61879.0 966.895  17
   2   1  -7 62024.0 853.697   3
  -2  -1   7 62617.4 700.292   2
   2  -1  -5 59401.1 732.101   3
   2   1  -5 59755.9 701.921   3
  -2  -1   5 61111.3 583.968   2
  -2   1   5 59918.7 482.835   2
  -2   1   5 60440.7 813.241  17
  -2  -1   5 59580.3 795.392  17
   2   1  -3 435855. 1621.86   4
  -2   1   3 433383. 1373.68  18
   2  -1  -3 445391. 1694.12   3
   2   1  -3 440875. 1640.39   3
  -2   1   1 417144. 1573.86  18
  -2  -1   1 433015. 1576.73  18
  -2   1   1 420910. 1468.10  19
   2  -1  -1 417668. 1239.54   4
   2  -1   1 82784.5 718.725   1
  -2   1  -1 84407.2 526.043  19
   2   1   1 81909.4 657.549   4
   2  -1   1 83728.0 594.268   4
  -2  -1  -1 84661.7 562.983  16
  -2   1  -3 26258.2 495.941  18
   2   1   3 24812.8 488.535  17
   2  -1   3 26217.2 489.744  17
   2  -1   3 25544.3 479.779   1
   2   1   3 24383.3 450.482   1
  -2  -1  -3 25612.0 491.318  18
   2   1   5 62246.4 916.245  17
   2  -1   5 61478.7 894.913  17
   2   1   5 62296.4 874.120   1
   2  -1   5 60052.2 878.793   1
  -2   1  -5 58767.3 825.161  18
  -2  -1  -5 59623.9 843.384  18
   2   1   7 366.458 90.2365  17
   2  -1   7 360.418 87.7339  17
  -2   1  -7 309.217 73.7867  18
  -2  -1  -7 418.201 76.8971  18
   2   1   7 336.619 82.0747   1
   2  -1   7 336.519 85.3241   1
   2  -1   9 51.2511 25.8973  10
   2   1   9 92.2961 31.9329  10
  -2   1  -9 132.063 60.5156   3
  -2  -1  -9 159.314 73.2218   3
   2   1   9 41.3648 24.2140   7
   2  -1   9 39.2818 24.9599   7
   2   1   9 129.456 39.3434  13
   2  -1   9 78.9936 31.2266  13
   2   1   9 143.344 69.2012  17
   2  -1   9 49.4247 49.2951  17
   2  -1   9 65.7999 24.2091   6
   2   1   9 67.5466 30.9522   6
   2  -1  11 2982.52 141.973   7
   2   1  11 2932.96 143.173   7
   2  -1  11 3000.46 141.587  10
   2   1  11 2992.27 141.941  10
   2  -1  11 3083.71 142.822  12
   2  -1  11 2888.78 146.005   6
   2   1  11 3052.02 148.770   6
   2   1  13 4267.37 158.592   6
   2  -1  13 4189.35 158.236   6
   2   1  13 4010.61 148.854  10
   2  -1  13 4215.77 152.651  10
   2   1  13 4153.65 147.989  12
   2  -1  13 3936.43 140.487  12
   2   1  13 4060.62 145.474   7
   2  -1  13 4072.48 139.429   7
   2  -1  15 1139.09 59.4951  10
   2   1  15 1221.85 61.3782  10
   2   1  15 1070.33 47.3906  12
  -2   2  16 4155.17 115.612  10
  -2   2  16 4146.26 135.515  12
  -2  -2  16 4274.74 135.596  12
  -2   2  16 4274.60 124.396   7
  -2   2  14-13.2395 25.7254   7
  -2  -2  14 43.1737 27.8609   7
  -2  -2  14-15.6084 25.7442  10
  -2   2  14 5.08296 23.4839  10
  -2  -2  14 4.61042 29.7289  12
  -2   2  14 0.43635 28.7187  12
   2  -2 -12 26609.2 795.653   3
  -2   2  12 25274.3 379.482  10
  -2  -2  12 25144.8 384.261  10
  -2   2  12 25060.3 880.852  17
  -2  -2  12 26140.4 877.378  17
  -2   2  12 26151.5 420.800  12
  -2  -2  12 26033.3 417.166  12
  -2   2  12 26259.8 412.753   7
  -2  -2  12 26845.7 399.379   7
   2   2 -12 23766.5 782.256   4
  -2   2  10-4.95906 43.1312  17
  -2  -2  10-15.3256 58.3449  17
   2   2 -10 77.7421 46.3825   3
   2  -2 -10 80.2448 60.6041   3
   2  -2  -8 126747. 1402.88   3
   2   2  -8 129696. 1303.92   3
  -2  -2   8 125001. 1495.57  17
  -2   2   8 127105. 1546.95  17
  -2  -2   8 129689. 1144.62   2
   2  -2  -6 23178.8 502.696   3
   2   2  -6 23107.3 468.237   3
  -2  -2   6 23117.8 415.888   2
  -2   2   6 21645.6 286.926   2
  -2  -2   6 22595.3 531.659  17
  -2   2   6 22325.6 544.482  17
  -2  -2   4 237966. 844.774  18
   2   2  -4 247755. 1358.30   4
  -2   2   4 236281. 700.153   2
  -2  -2   4 237745. 1148.51   2
   2  -2  -4 237416. 1369.60   3
   2   2  -4 243225. 1292.62   3
  -2   2   4 237500. 1413.58  19
  -2   2   4 237379. 972.245  18
  -2   2   4 245493. 1506.10  17
   2  -2  -2 43005.5 426.778   4
   2   2  -2 45230.8 494.461   4
  -2  -2   2 44251.3 473.973  18
  -2   2   2 43896.0 525.843  19
  -2   2   2 45990.2 484.114  18
   2   2  -2 45224.7 505.534   3
   2  -2   0 52745.2 403.477   4
   2   2   0 55331.3 531.623   4
  -2  -2   0 51906.7 493.232  16
  -2  -2   0 54871.4 602.104  18
  -2   2   0 54062.3 492.925  19
  -2  -2  -2 4408.17 194.359  18
   2   2   2 4436.96 169.398   1
   2  -2   2 4766.29 193.337   1
   2   2   2 4514.01 177.471   4
  -2   2  -2 4623.51 196.263  18
  -2   2  -2 4175.23 102.835  19
  -2  -2  -2 4190.54 122.637  16
   2   2   4 2873.93 169.498   1
   2  -2   4 2628.18 174.260   1
   2   2   4 2679.67 178.856  17
   2  -2   4 2844.55 178.340  17
  -2  -2  -4 2680.88 172.607  18
  -2   2  -4 2734.31 171.170  18
  -2  -2  -6 39889.1 734.935  18
  -2   2  -6 40850.7 722.767  18
   2   2   6 42236.4 828.326  17
   2  -2   6 40555.4 795.295  17
   2   2   6 40181.0 767.956   1
   2  -2   6 40046.2 793.969   1
   2   2   8 5559.93 353.552  17
   2  -2   8 5127.65 335.894  17
   2  -2   8 5347.38 344.660   1
  -2   2  -8 5138.49 315.776   3
   2   2  10 10214.3 536.523  17
   2  -2  10 9565.24 505.046  17
   2   2  10 9172.08 254.437   6
   2  -2  10 9450.36 257.821   6
  -2  -2 -10 9541.07 506.647   3
   2  -2  10 9406.99 244.582  10
   2   2  10 9500.49 247.083  10
   2   2  10 9538.70 259.566   7
   2  -2  10 9402.90 244.981   7
   2   2  12 786.394 75.4178   7
   2  -2  12 804.008 71.4142   7
   2   2  12 812.116 76.7931  10
   2  -2  12 803.441 74.7692  10
   2  -2  12 787.116 70.6333  12
   2   2  12 778.443 76.8170  12
   2  -2  12 738.453 74.9052   6
   2   2  12 795.907 77.8780   6
   2   2  14 1673.86 83.1664   7
   2  -2  14 1597.36 83.6081  10
   2   2  14 1781.81 89.3550  10
   2   2  14 1430.15 80.1330  12
   2  -2  14 1473.65 70.0507  12
   2   2  14 1703.45 88.2068   6
   2  -2  14 1597.09 87.2837   6
  -2   3  17 843.527 49.3234  12
  -2  -3  17 870.464 49.0261  12
  -2   3  15 8367.96 215.378  12
  -2  -3  15 8835.52 218.445  12
  -2   3  15 8593.89 206.274   7
  -2  -3  15 8699.83 199.287  10
  -2   3  15 8751.78 194.688  10
  -2   3  13 260.238 44.8352   7
  -2  -3  13 274.826 41.4285   7
  -2  -3  13 228.969 42.1068  10
  -2   3  13 241.050 39.1611  10
  -2   3  13 277.107 55.7970  12
  -2  -3  13 249.968 48.2541  12
   2  -3 -11 7.17026 64.5106   3
  -2   3  11 14.5619 22.1646  10
  -2  -3  11 81.3447 30.2212  10
  -2   3  11 51.6931 27.7972  12
  -2   3  11 70.5727 51.7745  17
  -2  -3  11 97.1394 60.5821  17
  -2  -3  11 54.5998 25.7499   7
  -2   3  11 23.2639 28.6219   7
  -2   3   9 23562.3 727.722  17
  -2  -3   9 23084.1 692.380  17
   2  -3  -9 23888.2 661.674   3
   2   3  -9 23881.1 599.852   3
  -2  -3   7 2803.46 205.997  17
  -2   3   7 2525.73 205.955  17
   2   3  -7 3090.51 184.096   3
   2  -3  -7 2711.24 191.872   3
  -2  -3   7 2526.44 157.778   2
   2   3  -5 25683.6 449.275   3
   2  -3  -5 25430.4 494.526   3
  -2  -3   5 25177.5 424.930   2
  -2   3   5 25656.7 537.993  17
  -2   3   5 25860.1 301.160  18
  -2  -3   5 25630.0 518.174  17
  -2   3   5 26188.2 509.573  19
   2   3  -3 181.534 44.1990   4
   2   3  -3 162.699 38.5874   3
   2  -3  -3 145.577 43.0455   3
  -2  -3   3 98.0430 29.0833  18
  -2   3   3 105.995 32.3619  19
  -2  -3   1 226594. 1179.12  18
   2  -3  -1 229672. 812.608   4
   2   3  -1 229742. 1124.89   4
  -2   3   1 230906. 1139.99  19
   2  -3  -1 227906. 1139.59   3
  -2   3  -1 26910.1 335.249  19
  -2  -3  -1 27303.8 465.066  18
   2  -3   1 25967.5 428.232   1
   2   3   1 27606.2 362.239   1
  -2  -3  -1 26812.0 354.480  16
  -2   3  -1 26980.5 453.716  18
   2  -3   1 26899.9 280.737   4
   2   3   1 26383.9 408.980   4
  -2   3  -3 12788.2 151.829  19
   2   3   3 13576.9 368.196  17
   2   3   3 13292.9 319.873   1
   2  -3   3 12837.8 355.362   1
  -2   3  -3 13919.1 365.294  18
  -2  -3  -3 13936.4 227.782  16
  -2  -3  -3 13667.4 370.161  18
  -2   3  -5 2198.52 163.519  18
  -2  -3  -5 2468.01 179.064  18
   2   3   5 2018.61 173.941  17
   2  -3   5 1989.14 159.855  17
   2  -3   5 1921.66 166.120   1
   2   3   5 2050.28 154.537   1
  -2  -3  -7 20389.7 547.965  18
   2   3   7 19930.4 589.724   1
   2  -3   7 20159.3 619.387   1
   2   3   7 19546.2 622.312  17
   2  -3   7 20415.3 614.424  17
   2  -3   9 76.7945 28.3618  10
   2   3   9 101.133 30.1347  10
   2  -3   9 207.221 82.3454   1
  -2  -3  -9-5.20210 58.7545   3
   2   3   9 99.9002 38.2911  13
   2  -3   9 134.302 35.5090   7
   2   3   9 63.4020 32.1189   7
   2  -3   9 83.1465 29.7781   6
   2   3   9 112.770 31.5652   6
   2   3   9 133.614 79.7780  17
   2  -3   9 105.392 66.1124  17
   2  -3  11 1157.72 86.0179  12
   2  -3  11 1194.06 90.1335  10
   2   3  11 1092.89 85.7145  10
   2  -3  11 1241.54 89.2292   7
   2   3  11 1181.18 93.8782   7
   2  -3  11 1201.86 95.5267   6
   2   3  11 1242.90 95.7508   6
   2   3  13 719.557 66.0778  12
   2  -3  13 591.952 54.1394  12
   2   3  13 693.346 65.5292  10
   2  -3  13 705.009 65.2687  10
   2   3  13 637.001 64.9013   7
   2  -3  13 716.914 68.8564   6
   2   3  13 759.120 68.0409   6
   2   3  15 1626.79 61.9876  12
   2   3  15 1747.08 61.4517   7
   2   3  15 1744.73 72.0010  10
  -2   4  16 6024.47 159.939  12
  -2  -4  16 6116.20 156.451  12
  -2   4  16 6061.45 151.612   7
  -2   4  16 6222.54 135.440  10
  -2   4  14 170.930 43.2741  12
  -2  -4  14 203.028 43.7480  12
  -2  -4  14 155.055 36.6929  10
  -2   4  14 170.552 34.3165  10
  -2   4  14 173.832 42.1772   7
  -2   4  12 24.3548 31.7058   7
   2  -4 -12 137.350 55.0750   3
  -2   4  12 52.3788 48.4160  17
  -2  -4  12-43.6132 52.6552  17
  -2  -4  12 89.3442 30.0840  11
  -2   4  12 70.0601 34.1863  12
  -2  -4  12 89.0772 35.2056  12
   2   4 -12 80.6701 74.8195   4
  -2   4  12 61.6663 23.6857  10
  -2  -4  12 107.863 26.6555  10
  -2   4  10 85.4803 62.5447  17
  -2  -4  10 81.5455 64.1277  17
   2  -4 -10 112.773 57.8847   3
  -2  -4  10 91.6957 36.6204  12
  -2   4   8 1786.00 190.487  17
  -2  -4   8 1839.35 180.526  17
   2  -4  -8 1668.90 168.001   3
   2   4  -8 1714.76 147.236   3
  -2  -4   8 1600.80 139.383   2
   2  -4  -6 51357.6 781.832   3
   2   4  -6 52466.6 677.700   3
  -2  -4   6 49389.2 671.109   2
  -2   4   6 51004.6 769.075  19
  -2  -4   6 51276.3 792.733  17
  -2   4   6 50177.9 829.678  17
   2   4  -4 34813.1 529.494   4
   2  -4  -4 36512.8 554.237   3
   2   4  -4 35729.3 482.758   3
  -2  -4   4 36201.4 375.998  18
  -2   4   4 36139.1 590.560  17
   2   4  -2 24237.5 393.129   4
   2  -4  -2 24504.4 390.773   3
   2   4  -2 24045.2 374.791   3
  -2   4   2 23335.5 401.056  19
  -2  -4   2 22917.3 391.275  16
  -2  -4   2 23191.3 365.376  18
  -2  -4   0 2556.31 119.631  16
   2   4   0 2632.52 130.990   4
   2  -4   0 2721.27 70.1309   4
   2  -4   0 2726.62 126.127   3
   2   4   0 2707.14 97.6529   1
  -2   4   0 2668.17 119.718  19
  -2  -4   0 2575.06 139.020  18
  -2  -4  -2 16147.9 387.485  18
  -2   4  -2 15445.2 375.578  18
   2   4   2 16107.8 369.099  17
   2  -4   2 15591.1 367.313   1
   2   4   2 15544.2 300.329   1
   2   4   2 16285.2 362.044   4
  -2  -4  -2 15951.8 279.683  16
   2  -4   2 16148.2 356.350   2
  -2   4  -2 16288.5 251.759  19
   2   4   4 61.5045 33.7005   1
   2  -4   4 69.5783 41.1420   1
  -2  -4  -4 71.4304 39.2732  18
  -2   4  -4 2.88291 24.3729  18
  -2  -4  -4 38.9333 15.7160  16
   2   4   4 77.5199 44.7029  17
   2  -4   4 41.8065 23.9384  17
   2  -4   6 1039.41 133.059   1
   2   4   6 1008.01 122.202   1
  -2   4  -6 828.565 106.196  18
  -2  -4  -6 1053.97 125.019  18
   2   4   6 1200.78 145.559  17
   2  -4   6 1003.68 126.786  17
  -2  -4  -8 2064.93 225.327   3
   2  -4   8 2270.93 230.803   1
   2   4   8 2369.35 238.726  17
   2  -4   8 2394.31 226.781  17
   2  -4  10 86.5921 28.9792  10
   2   4  10 257.374 41.8391  10
   2  -4  10 116.326 38.6667   6
   2   4  10 168.920 44.2290   6
   2   4  10 136.033 76.1006  17
   2   4  10 117.231 40.2978   7
  -2  -4 -10 121.017 73.2084   3
   2   4  10 152.009 40.6638  13
   2   4  12 2985.39 141.370   7
   2  -4  12 2756.47 121.350  12
   2   4  12 2937.16 136.280  10
   2  -4  12 2878.41 133.602  10
   2   4  12 3159.81 145.090   6
   2  -4  12 2810.99 139.789   6
   2   4  14 1714.74 86.0314   6
   2   4  14 1622.13 84.5036  12
   2  -4  14 1697.39 84.4764  10
   2   4  14 1701.66 86.5564  10
   2   4  14 1637.55 83.1441   7
  -2   5  17 2014.00 73.1945  12
  -2  -5  17 1994.82 67.5158  12
  -2   5  17 1901.71 64.7360   7
  -2  -5  15 2422.23 112.925  12
  -2   5  15 2291.43 111.104  12
  -2   5  15 2348.51 98.9614  10
  -2   5  15 2319.41 111.763   7
  -2  -5  13 904.240 78.4007  12
  -2   5  13 1130.86 91.8688  12
  -2   5  13 965.055 83.2900   7
  -2   5  13 963.131 76.2408  10
  -2  -5  13 951.115 77.7533  10
   2   5 -11 1943.56 220.974   4
  -2   5  11 2239.30 122.178  12
  -2  -5  11 2196.52 119.325  12
  -2  -5  11 2257.12 115.411  11
   2  -5 -11 2424.26 248.971   3
  -2   5  11 2300.91 111.966  10
  -2  -5  11 2347.37 115.582  10
  -2   5  11 2318.88 260.646  17
  -2  -5  11 1869.09 220.849  17
  -2   5  11 2234.70 123.597   7
  -2  -5   9 10548.6 394.199   2
   2   5  -9 11057.0 385.803   3
   2  -5  -9 11495.5 470.798   3
  -2  -5   9 10515.7 460.175  17
  -2   5   9 10569.9 491.873  17
   2   5  -9 10942.1 454.848   4
   2   5  -7 41857.7 745.861   4
  -2   5   7 41668.9 749.684  19
   2   5  -7 40920.7 640.699   3
   2  -5  -7 42763.3 780.479   3
  -2  -5   7 41592.0 774.971  17
  -2   5   7 40294.1 817.213  17
  -2  -5   7 41593.4 692.642   2
   2   5  -5 16786.7 404.011   4
  -2   5   5 16977.4 421.103  19
   2  -5  -5 17557.5 424.425   3
   2   5  -5 17293.4 354.653   3
  -2  -5   5 16484.5 380.796   2
  -2   5   5 17138.9 447.557  17
  -2  -5   5 16617.0 411.750  17
   2   5  -3 1231.85 97.5841   4
  -2  -5   3 1199.18 83.3869  18
  -2   5   3 1184.55 99.9788  19
  -2  -5   3 1152.69 96.6547  16
   2   5  -3 1287.64 89.5869   3
   2  -5  -3 1275.25 99.1370   3
   2  -5  -1 2357.95 71.8422   4
   2   5  -1 2595.81 132.678   4
  -2  -5   1 2481.36 134.152  18
  -2   5   1 2550.25 129.402  19
  -2  -5   1 2632.94 131.539  16
   2  -5  -1 2333.24 117.660   3
   2   5   1 2676.93 144.078   4
  -2   5  -1 2461.93 114.131  19
  -2  -5  -1 2518.64 120.272  16
  -2  -5  -1 2556.52 150.931  18
   2  -5   1 2712.19 133.378   2
   2  -5   1 2698.30 146.402   1
   2   5   1 2546.63 101.466   1
   2  -5   3 10983.1 343.168   1
   2   5   3 10565.7 272.656   1
   2   5   3 10942.0 336.669  17
   2   5   3 11077.2 335.716   4
  -2   5  -3 11220.9 335.078  18
  -2   5  -3 10477.8 203.660  19
   2   5   3 10804.2 146.235  19
  -2  -5  -3 10738.1 341.740  18
  -2  -5  -3 10964.7 242.417  16
   2  -5   3 11125.4 329.109   2
   2   5   5 412.329 84.9498  17
   2  -5   5 432.954 81.0918  17
  -2  -5  -5 401.946 78.2313  18
  -2   5  -5 371.976 74.1564  18
   2  -5   5 391.439 79.9912   1
   2   5   5 373.043 66.1209   1
   2   5   7 45.1933 39.5655  17
   2  -5   7 64.0154 45.2516  17
   2  -5   7 68.5201 31.9888   1
  -2  -5  -7 33.1249 27.3439  18
   2  -5   9 50.3578 30.0224   6
   2   5   9 17.2316 23.9419   6
   2  -5   9 43.3080 21.7999  15
   2   5   9 30.5728 49.2079  17
   2  -5   9 96.3221 70.2349  17
   2   5   9 18.9733 25.1471   7
   2   5   9 47.3583 28.7797  13
  -2  -5  -9-30.3913 64.8636   3
   2  -5   9 16.3441 22.7834  10
   2   5   9 1.47588 27.8510  10
   2  -5   9 13.7969 33.5746   1
   2   5  11 1410.19 101.250   6
   2   5  11 1357.88 100.673   7
   2  -5  11 1333.30 99.5475   6
   2  -5  11 1384.07 96.5774  10
   2   5  11 1277.27 94.6527  10
   2   5  13 88.7681 29.5141   6
   2  -5  13 109.698 35.6081   6
   2   5  13 75.2028 30.8641   7
   2   5  13 23.5995 26.1328  12
   2   5  13 67.6847 30.0978  10
   2  -5  13 64.3839 25.9452  10
   2   5  15 212.275 26.2898   7
   2   5  15 181.645 26.1562  10
   2   5  15 191.135 24.1020  12
  -2   6  16 1957.26 89.5880  12
  -2  -6  16 2241.44 91.4738  12
  -2   6  16 2170.74 91.9170   7
  -2   6  14 1987.35 111.749   7
  -2  -6  14 2040.19 106.127  10
  -2   6  14 2131.83 103.994  10
  -2  -6  14 2018.61 112.087  12
  -2   6  14 2062.05 115.794  12
  -2  -6  12 4477.37 161.649  11
  -2   6  12 4489.20 177.795   7
  -2  -6  12 4348.15 163.102  10
  -2   6  12 4441.18 159.604  10
  -2  -6  12 4459.24 173.413  12
  -2   6  12 4333.01 173.469  12
   2  -6 -10 6405.01 379.098   3
   2   6 -10 6406.67 372.290   4
  -2   6  10 6704.79 198.376  12
  -2  -6  10 6757.21 199.531  12
  -2  -6  10 6649.70 193.597  11
  -2   6  10 6875.34 429.359  17
  -2  -6  10 6911.80 395.161  17
  -2   6  10 6982.34 205.970   7
   2   6  -8 3486.53 237.403   4
   2  -6  -8 3614.69 251.999   3
   2   6  -8 3531.45 198.315   3
  -2  -6   8 3263.41 236.784  17
  -2   6   8 3573.69 269.600  17
  -2  -6   8 3160.27 214.405   2
   2   6  -6 8465.53 315.782   4
  -2   6   6 9210.11 337.349  19
   2  -6  -6 8853.62 333.908   3
   2   6  -6 8445.62 266.138   3
  -2  -6   6 9111.00 329.814  17
  -2   6   6 8621.51 353.777  17
  -2  -6   6 9305.60 318.045   2
   2   6  -4 2926.63 163.954   4
   2   6  -4 3028.48 138.965   3
   2  -6  -4 3105.10 170.849   3
  -2  -6   4 2720.22 159.782  16
  -2   6   4 2816.51 166.995  19
  -2  -6   4 2717.00 154.554  17
  -2   6   4 2638.40 165.064  17
   2   6  -2 5423.92 199.938   4
   2  -6  -2 5434.04 194.147   3
  -2   6   2 5217.73 202.409  19
  -2  -6   2 5480.38 194.921  18
  -2  -6   2 5226.35 200.430  16
  -2  -6   0 4636.51 199.482  18
   2   6   0 5007.40 110.122   1
   2   6   0 4739.75 189.685   4
   2  -6   0 4735.12 165.834   3
  -2  -6   0 4741.88 177.860  16
   2  -6   0 4954.10 164.441   2
  -2   6   0 4740.32 174.239  19
  -2  -6  -2 4320.54 212.097  18
   2  -6   2 3855.85 118.871  16
   2   6   2 4026.96 141.797   1
   2  -6   2 3740.75 191.274   1
   2  -6   2 3986.91 183.034   2
  -2  -6  -2 4117.93 161.175  16
  -2   6  -2 4354.11 153.725  19
   2   6   2 3961.08 193.934   4
   2  -6   4 2980.36 190.638   2
  -2   6  -4 2789.53 179.063  18
  -2  -6  -4 2793.56 130.505  16
  -2  -6  -4 2336.41 175.010  18
   2   6   4 2624.33 184.186  17
   2  -6   4 2844.20 192.687   1
   2   6   4 2921.90 160.592   1
   2   6   6 2609.09 217.625  17
   2  -6   6 2651.96 201.413  17
   2  -6   6 2675.56 218.327   1
  -2   6  -6 2611.38 192.475  18
  -2  -6  -6 2350.27 191.070  18
  -2  -6  -8 589.612 128.867   3
   2   6   8 237.392 83.7720  17
   2  -6   8 386.457 99.8174  17
   2   6   8 277.427 44.6700   7
   2   6   8 410.330 57.0918  13
   2  -6   8 332.372 94.0734   1
   2   6   8 353.034 45.7873  10
   2  -6   8 385.084 51.2216   6
   2  -6  10 2226.33 125.890   6
   2   6  10 2242.83 130.432   7
   2  -6  10 2075.82 116.314  10
   2   6  10 2050.14 117.997  10
   2   6  10 2133.08 130.395  13
  -2  -6 -10 2053.76 250.595   3
   2   6  10 2043.67 246.174  17
   2   6  10 2171.46 125.539   6
   2   6  12 546.234 61.8173   6
   2   6  12 533.226 60.9379  10
   2  -6  12 534.447 59.4094  10
   2   6  12 573.122 67.6464   7
   2  -6  12 605.469 68.5092   6
   2   6  14 1911.54 86.1947   6
   2   6  14 1821.18 89.3549  12
   2   6  14 1831.03 88.9566   7
   2  -6  14 1908.19 87.1936  10
   2   6  14 1977.02 91.1782  10
  -2   7  17 867.350 45.6650  12
  -2   7  17 824.774 43.7136   7
  -2  -7  15 3023.01 121.337  12
  -2   7  15 3151.54 127.499  12
  -2   7  15 2993.86 124.905   7
  -2   7  15 2963.51 107.343  10
  -2   7  13 1968.45 117.305   7
  -2  -7  13 2089.88 106.415  11
  -2   7  13 2252.55 111.299  10
  -2  -7  13 2056.53 111.385  10
  -2   7  13 2182.78 123.557  12
  -2  -7  13 2041.19 115.221  12
   2   7 -11 19809.2 684.736   4
  -2  -7  11 18716.4 335.103  11
  -2  -7  11 19278.7 334.188  10
  -2   7  11 20815.1 334.060  10
  -2   7  11 20172.8 361.769  12
  -2  -7  11 19265.1 350.779  12
  -2   7  11 20008.2 775.474  17
  -2  -7  11 19688.8 695.593  17
   2  -7 -11 19797.1 708.311   3
  -2   7  11 20178.5 366.202   7
  -2  -7   9 452.597 89.3609   2
   2   7  -9 358.067 90.3299   4
  -2   7   9 619.669 124.547  17
  -2  -7   9 539.446 103.894  17
   2  -7  -9 427.287 95.1115   3
  -2   7   7 3457.01 223.353  19
  -2  -7   7 3535.76 224.679  17
  -2   7   7 3562.68 248.170  17
   2   7  -7 3307.72 216.675   4
  -2  -7   7 3687.68 223.593   2
   2   7  -7 3055.21 168.314   3
   2  -7  -7 3366.86 231.448   3
  -2  -7   5 1106.12 114.855  16
  -2   7   5 1070.56 115.690  19
  -2  -7   5 1092.39 106.284  17
  -2   7   5 1144.55 122.530  17
   2   7  -5 1210.46 115.638   4
  -2  -7   5 1143.79 115.092   2
   2   7  -5 1089.25 87.3332   3
   2  -7  -5 1217.15 122.019   3
  -2  -7   3 41784.2 608.300  16
  -2  -7   3 42938.1 541.246  18
  -2   7   3 42281.6 609.562  17
   2   7  -3 40703.4 579.383   4
  -2   7   3 41808.0 616.674  19
   2  -7  -3 43881.5 597.173   3
   2  -7  -1 19736.9 352.084   3
  -2  -7   1 21291.6 419.678  18
  -2   7   1 21580.9 403.442  19
   2  -7  -1 18767.5 164.711   4
   2   7  -1 19194.5 387.058   4
   2  -7  -1 19651.2 287.218   2
  -2  -7   1 20956.2 399.057  16
  -2  -7  -1 407.514 57.0751  16
  -2  -7  -1 141.694 42.4832  18
  -2   7  -1 173.054 40.4223  19
   2  -7   1 496.880 70.9766   1
   2   7   1 273.802 27.8395   1
   2  -7   1 423.204 56.8676   2
   2   7   1 248.743 54.1681   4
  -2  -7  -3 13624.7 405.251  18
   2   7   3 13650.5 397.335   4
  -2  -7  -3 13846.7 311.624  16
  -2   7  -3 13684.2 282.329  19
   2   7   3 14080.8 248.510  19
   2  -7   3 13925.5 402.930   1
   2   7   3 13737.9 296.438   1
   2   7   3 13904.0 387.230  17
   2  -7   3 13805.2 381.131   2
  -2   7  -3 14527.9 396.207  18
   2  -7   5 260.082 70.3132   1
   2   7   5 159.685 57.7213  17
   2  -7   5 170.174 52.3880   2
  -2  -7  -5 242.876 71.1042  18
  -2   7  -5 310.392 73.8907  18
  -2  -7  -7 557.479 103.647  18
   2  -7   7 385.729 101.661   1
   2   7   7 322.575 88.6542  17
   2   7   9 54.5539 58.6399  17
   2  -7   9 29.1965 24.8004   6
   2   7   9 53.6428 29.9836   6
   2  -7   9 159.646 71.4345   1
  -2  -7  -9-15.9177 49.9101   3
   2   7   9 102.469 39.5181  13
   2  -7   9 32.6312 27.7528  15
   2   7   9 50.0141 26.5503   7
   2   7   9 44.0222 26.8079  10
   2  -7   9 48.8050 25.8880  10
   2  -7  11 11.3225 31.0895   6
   2   7  11 22.9646 24.8231   6
   2   7  11 35.3227 29.4387  10
   2  -7  11-15.3570 23.6870  10
   2   7  11 6.62069 27.7610   7
   2   7  13 437.410 51.5746  10
   2  -7  13 461.721 50.9733  10
   2   7  13 441.535 52.8360  12
   2   7  13 527.646 53.2741   6
   2   7  13 390.583 54.0258   7
   2  -7  13 595.794 62.9782   6
   2   7  15 443.435 35.0322  12
   2   7  15 484.375 37.1154  10
   2   7  15 507.088 36.6450   7
  -2  -8  16 152.471 28.6117  12
  -2   8  16 166.526 30.6922  12
  -2   8  16 166.111 30.2605   7
  -2   8  14 73.0136 24.8026  10
  -2  -8  14 42.1974 17.8900  11
  -2   8  14 54.0200 29.9456  12
  -2  -8  14 51.4404 25.6954  12
  -2   8  14 113.036 37.3779   7
  -2   8  12 1628.69 110.353   7
  -2  -8  12 1495.29 97.2934  11
  -2  -8  12 1603.78 103.645  12
  -2   8  12 1567.58 106.103  12
  -2  -8  12 1632.16 101.596  10
  -2   8  12 1618.48 97.3051  10
   2   8 -10 163.455 64.5694   4
  -2  -8  10 253.530 42.3134  10
  -2  -8  10 270.007 80.6775   2
  -2   8  10 255.216 45.6750  12
  -2  -8  10 227.813 44.5425  12
  -2  -8  10 232.288 42.4262  11
  -2   8  10 275.265 47.4639   7
  -2   8  10 281.588 93.4738  17
  -2  -8  10 412.673 95.9849  17
   2  -8 -10 259.736 82.7943   3
  -2   8   8 635.967 121.140  17
  -2  -8   8 639.401 108.057  17
   2   8  -8 615.646 107.852   4
  -2   8   8 675.315 112.505  19
  -2  -8   8 631.971 103.978   2
   2  -8  -8 547.940 106.726   3
  -2  -8   6 183.142 57.0820  17
  -2   8   6 343.132 81.4934  17
  -2   8   6 279.512 77.4625  19
   2   8  -6 291.085 75.1370   4
  -2  -8   6 183.353 58.9252   2
   2   8  -6 187.231 41.7371   3
   2  -8  -6 302.356 80.1346   3
   2   8  -4 335.823 63.9623   4
   2   8  -4 341.539 51.7254   3
  -2  -8   4 408.440 71.4117  16
  -2   8   4 258.596 67.3568  19
  -2  -8   4 206.001 49.8988  17
  -2   8   4 289.235 63.3518  17
   2   8  -2 21199.5 419.539   4
   2  -8  -2 22055.8 401.220   3
  -2   8   2 21772.0 437.628  19
  -2  -8   2 21766.5 425.423  18
  -2  -8   2 21729.7 436.101  16
   2  -8   0 47994.7 540.929   2
   2   8   0 46274.7 634.107   4
   2  -8   0 46243.6 523.465   3
  -2  -8   0 47839.9 617.329  16
  -2  -8   0 46310.9 679.008  18
  -2   8   0 47937.8 608.669  19
  -2  -8  -2 5587.63 254.021  18
   2   8   2 5182.93 180.106  19
   2  -8   2 5254.53 162.977  16
   2  -8   2 5390.10 223.272   2
   2   8   2 5428.55 238.329   4
  -2  -8  -2 5967.43 215.158  16
  -2   8  -2 5329.54 191.744  19
   2  -8   2 5605.99 243.961   1
  -2  -8  -4 14255.1 336.333  16
  -2   8  -4 14332.3 296.375  19
   2  -8   4 14224.1 427.767   2
  -2  -8  -4 14293.0 448.820  18
   2  -8   4 13829.9 442.294   1
   2   8   4 14605.1 439.105  17
  -2   8  -4 14893.1 432.740  18
   2  -8   6 8536.64 384.952   2
  -2  -8  -6 8675.92 382.562  18
   2  -8   6 8817.64 405.022   1
   2   8   6 8669.94 401.251  17
  -2   8  -6 8191.04 344.747  18
   2   8   8 990.643 79.7603   6
   2  -8   8 810.582 68.8602  15
   2   8   8 876.824 74.5076  10
   2   8   8 824.990 80.0047  13
   2  -8   8 830.365 150.645   1
   2  -8   8 867.428 67.2743  11
   2  -8   8 802.298 69.8816  10
   2   8   8 1027.65 170.116  17
  -2  -8  -8 972.669 170.428   3
   2   8   8 921.123 83.6335   7
   2  -8   8 779.507 72.1369   6
   2   8  10 4435.96 185.434  13
   2  -8  10 4630.19 180.877   6
   2   8  10 4566.80 184.627   7
   2   8  10 4550.75 174.947  10
   2  -8  10 4709.46 173.612  10
   2   8  10 4505.06 177.205   6
   2  -8  10 4704.01 153.721  11
   2  -8  10 4677.92 163.488  15
   2  -8  12 7556.77 221.117   6
   2   8  12 7429.67 212.955  10
   2  -8  12 7482.88 207.517  10
   2   8  12 7164.02 215.939   7
   2   8  12 6893.51 204.372   6
   2   8  14 1532.32 80.1581   7
   2   8  14 1579.59 79.1490  10
   2   8  14 1410.62 68.0393   6
   2   8  14 1481.83 79.9407  12
  -2   9  15 780.734 62.5806  12
  -2  -9  15 789.920 60.9824  12
  -2   9  15 811.181 66.1563   7
  -2   9  15 736.331 51.3366  10
  -2   9  13 436.870 56.9855  12
  -2  -9  13 542.203 61.5188  12
  -2   9  13 502.594 54.0270  10
  -2  -9  13 424.118 52.3449  11
  -2   9  13 439.371 61.6230   7
   2   9 -11 2686.31 256.261   4
  -2  -9  11 2853.47 134.654  11
  -2   9  11 3102.94 130.364  10
  -2  -9  11 3269.48 141.400  10
  -2  -9  11 2868.91 136.328  12
  -2   9  11 2906.52 138.059  12
   2  -9 -11 2780.52 271.459   3
  -2   9  11 2995.67 301.334  17
  -2   9  11 2948.98 142.227   7
  -2   9   9 1237.09 172.462  17
  -2  -9   9 856.890 128.554  17
  -2  -9   9 1020.49 137.897   2
   2  -9  -9 898.147 138.328   3
   2   9  -9 848.769 130.770   4
   2   9  -7 12256.4 419.390   4
  -2  -9   7 12224.7 407.034  17
  -2   9   7 13266.3 489.736  17
   2  -9  -7 12326.6 450.097   3
  -2   9   7 12435.4 439.752  19
  -2  -9   7 12382.1 435.019   2
  -2  -9   5 73290.9 953.908   2
  -2  -9   5 71442.3 913.820  16
   2   9  -5 72287.4 896.276   4
  -2  -9   5 70882.2 824.114  17
  -2   9   5 72694.2 969.732  17
  -2   9   5 71982.5 947.158  19
   2  -9  -5 71061.2 927.490   3
   2   9  -5 69513.1 658.003   3
  -2  -9   3 18789.6 436.594  16
   2   9  -3 18342.9 411.934   4
  -2   9   3 17817.1 404.488  17
  -2   9   3 19337.1 444.951  19
   2  -9  -3 18499.3 407.090   3
  -2  -9   3 18667.2 399.170  18
  -2  -9   1 54314.0 695.748  16
   2   9  -1 54589.2 697.080   4
   2  -9  -1 56440.2 527.378   2
  -2   9   1 55496.2 700.445  19
   2  -9  -1 56914.0 614.592   3
  -2  -9   1 54282.0 724.460  18
   2  -9   1 25334.4 414.283  16
   2  -9   1 26590.1 463.341   2
  -2   9  -1 26125.5 458.247  19
   2  -9   1 24965.4 499.582   1
   2   9   1 25214.2 499.905   4
  -2  -9  -1 25537.4 468.952  16
  -2  -9  -1 26170.9 542.683  18
   2   9   3 1874.65 149.225  17
   2   9   3 1760.70 152.443   4
  -2  -9  -3 1902.25 129.499  16
   2  -9   3 1815.22 156.308   1
  -2   9  -3 1995.72 124.392  19
  -2  -9  -3 1930.89 163.005  18
   2   9   3 1668.23 105.010  19
   2  -9   3 1724.71 142.526   2
  -2   9  -5 3881.61 240.059  18
   2   9   5 4046.91 256.953  17
   2  -9   5 4026.38 260.759   1
  -2  -9  -5 4159.63 192.412  16
  -2  -9  -5 4130.44 258.152  18
   2  -9   5 4119.42 253.862   2
   2  -9   7 18600.4 642.207   1
   2   9   7 18839.9 638.501  17
  -2  -9  -7 20044.7 611.185  18
   2  -9   9 212.361 43.8249  11
   2  -9   9 111.963 37.9422   6
   2   9   9 149.056 45.7654   6
  -2  -9  -9 91.1607 62.7380   3
   2  -9   9 136.165 92.5114   1
   2   9   9 123.414 44.5217   7
   2   9   9 122.460 43.2154  13
   2   9   9 194.577 80.4248  17
   2   9   9 130.467 32.7518  10
   2  -9   9 141.411 41.7316  10
   2  -9   9 139.385 37.5993  15
   2   9  11 9737.41 253.151  10
   2  -9  11 9545.91 243.343  10
   2  -9  11 9844.58 261.349   6
   2   9  11 9818.71 264.206   7
   2   9  11 9749.62 252.402   6
   2   9  13 21.5851 29.3222   7
   2   9  13 34.7872 22.0570  10
   2   9  13 90.3989 32.4335  12
   2   9  13 70.5633 22.9502   6
   2   9  15 69.2426 15.3441  12
   2   9  15 85.9176 17.6101   7
   2   9  15 82.9027 17.2906  10
  -2  10  16 2772.30 94.4494  12
  -2 -10  16 2967.38 87.3387  12
  -2  10  16 2900.21 101.502   7
  -2  10  14 3213.91 134.048  12
  -2 -10  14 3396.88 133.276  12
  -2  10  14 3271.33 139.111   7
  -2 -10  14 3121.79 120.430  11
  -2  10  14 3114.83 117.062  10
  -2  10  12 478.899 54.1234  10
  -2 -10  12 471.574 59.8901  11
  -2 -10  12 595.317 66.8077  12
  -2  10  12 524.822 64.6697  12
  -2  10  12 487.080 63.9887   7
  -2 -10  10 2196.16 118.545  11
   2 -10 -10 2057.97 222.910   3
  -2 -10  10 2155.01 113.319  15
  -2  10  10 2296.08 252.429  17
  -2 -10  10 2313.01 222.958   2
   2  10 -10 2137.84 219.748   4
  -2 -10  10 2156.69 114.475  14
  -2 -10  10 2084.78 111.678  10
  -2  10  10 2350.16 120.536  12
  -2 -10  10 2385.26 121.633  12
  -2  10  10 2352.01 123.017   7
   2  10  -8 4135.98 271.407   4
   2 -10  -8 4143.25 285.176   3
  -2  10   8 4334.51 275.686  19
  -2 -10   8 4088.16 273.814   2
  -2 -10   8 4291.61 259.080  17
  -2  10   8 4002.46 294.455  17
  -2  10   6 2938.53 217.457  17
  -2 -10   6 3258.25 190.852  17
   2  10  -6 3257.11 211.246   4
   2 -10  -6 3581.35 229.956   3
  -2 -10   6 3376.82 212.760  16
  -2 -10   6 3334.38 223.624   2
  -2  10   6 3274.16 219.868  19
  -2  10   4 2811.43 176.924  17
  -2 -10   4 2905.82 151.243  17
  -2 -10   4 2917.84 186.131  16
   2  10  -4 3291.23 189.144   4
   2 -10  -4 3510.90 197.132   3
  -2 -10   4 3021.51 193.488   2
  -2  10   4 2882.21 189.493  19
  -2  10   2 16661.0 364.178  17
  -2 -10   2 17116.4 416.153  16
   2  10  -2 16967.1 402.730   4
   2 -10  -2 17248.3 371.459   3
  -2  10   2 16668.8 412.908  19
   2 -10  -2 16192.6 239.275   2
  -2 -10   2 16797.6 412.131  18
  -2 -10   0 28571.2 521.977  16
   2  10   0 28565.1 530.664   4
   2 -10   0 28718.1 418.149   3
  -2 -10   0 27977.3 564.844  18
  -2  10   0 28094.1 508.377  19
   2 -10   0 28531.0 448.802   2
   2 -10   2 84816.8 929.787   2
  -2 -10  -2 86888.4 906.321  16
  -2  10  -2 87509.1 867.004  19
   2  10   2 84748.3 815.752  19
  -2 -10  -2 86228.9 1065.65  18
   2  10   2 85596.3 1000.65   4
   2 -10   2 86538.0 759.062  16
   2 -10   2 86465.4 1003.69   1
   2 -10   4 20362.3 533.780   2
  -2 -10  -4 20322.2 449.686  16
  -2 -10  -4 18945.5 548.101  18
  -2  10  -4 19659.8 402.823  19
   2  10   4 20417.4 535.306  17
   2 -10   4 21223.6 567.882   1
   2 -10   6 1428.84 163.412   2
   2  10   6 1622.17 178.716  17
   2 -10   6 1555.54 181.241   1
  -2  10  -6 1661.90 165.443  18
  -2 -10  -6 1370.00 161.756  18
   2  10   8 20516.2 356.627   6
   2  10   8 20505.5 350.991  10
   2  10   8 21406.4 732.369  17
   2 -10   8 21184.9 346.329  15
   2 -10   8 20435.1 721.526   1
   2  10   8 20032.1 370.715  13
   2 -10   8 20892.7 345.215  10
   2 -10   8 20700.0 361.843   6
   2  10   8 21020.1 375.817   7
   2 -10   8 20643.7 330.290  11
  -2 -10  -8 21729.9 761.572   3
   2  10  10 15284.2 342.437  13
   2 -10  10 15292.3 309.965  10
   2  10  10 15267.0 319.655  10
   2 -10  10 15647.9 304.383  15
   2  10  10 15741.3 324.684   6
   2 -10  10 15582.9 330.421   6
   2  10  10 15719.1 338.235   7
   2 -10  10 15671.1 291.120  11
   2 -10  12 4985.69 166.642  10
   2  10  12 5050.90 172.111  10
   2  10  12 5200.33 170.361   6
   2  10  12 5163.78 181.619   7
   2  10  14 353.528 30.8454   6
   2  10  14 383.039 39.7125  10
   2  10  14 400.891 41.9957   7
   2  10  14 369.765 39.3995  12
  -2 -11  15 10347.6 179.831  11
  -2  11  15 10550.4 220.789   7
  -2  11  15 10477.9 210.611  12
  -2 -11  15 10776.2 199.661  12
  -2  11  13 59.1891 28.0180  12
  -2 -11  13 93.2544 33.2072  12
  -2  11  13 43.9942 31.3980   7
  -2  11  13 94.8462 28.0311  10
  -2 -11  13 115.939 34.8579  11
   2 -11 -11 4343.53 344.310   3
  -2 -11  11 3847.87 150.772  14
  -2  11  11 4229.23 358.329  17
  -2  11  11 3732.24 143.008  10
   2  11 -11 3657.11 291.058   4
  -2  11  11 3585.51 159.493   7
  -2 -11  11 3596.52 146.244  15
  -2  11  11 3761.12 155.954  12
  -2 -11  11 3529.65 150.496  12
  -2 -11  11 3559.57 153.701  11
  -2  11   9 6432.50 399.680  17
  -2 -11   9 6714.79 376.337   2
  -2  11   9 6664.62 198.200   7
   2 -11  -9 6666.30 391.187   3
  -2 -11   9 6545.94 196.854  11
  -2  11   9 6141.80 347.087  19
  -2 -11   9 6601.77 196.354  14
   2  11  -9 6629.83 357.072   4
  -2 -11   9 6282.26 187.902  12
   2  11  -7 19016.5 539.280   4
   2 -11  -7 19028.6 580.661   3
  -2  11   7 18585.0 562.111  19
  -2 -11   7 18197.2 565.536   2
  -2  11   7 18738.1 593.288  17
   2 -11  -5 156.042 61.9127   3
  -2  11   5 99.2144 63.9659  19
   2  11  -5 105.652 56.0206   4
  -2 -11   5 39.9561 46.6686   2
  -2  11   5 122.716 58.9489  17
  -2 -11   5 79.2020 53.2222  16
  -2 -11   3 5088.14 243.771  16
  -2  11   3 5145.92 248.728  19
   2 -11  -3 5461.39 231.825   3
   2  11  -3 5133.10 232.391   4
  -2  11   3 5293.54 223.781  17
  -2 -11   1 70948.7 862.284  16
  -2 -11   1 74693.3 927.269  18
   2 -11  -1 74852.0 733.226   3
   2  11  -1 74795.3 868.015   4
   2 -11  -1 72574.1 660.790   2
  -2  11   1 72245.5 869.885  19
   2 -11   1 86672.2 894.213   2
  -2 -11  -1 87799.8 946.490  16
  -2 -11  -1 88796.1 1076.82  18
   2 -11   1 86603.4 984.990   1
   2  11   1 86584.3 992.809   4
   2 -11   1 86302.5 853.063  16
  -2  11  -1 86765.6 917.217  19
  -2 -11  -3 2455.72 162.847  16
   2  11   3 2504.43 148.173  19
  -2 -11  -3 2388.10 193.965  18
   2 -11   3 2603.78 193.448   1
   2  11   3 2617.24 194.840   4
  -2  11  -3 2569.99 159.011  19
   2 -11   3 2722.03 187.149   2
  -2 -11  -5 32206.0 599.626  16
  -2  11  -5 31208.4 696.356  18
   2 -11   5 32043.7 762.700   1
   2  11   5 32070.4 734.316  17
  -2 -11  -5 30987.4 754.579  18
   2 -11   5 32407.9 736.966   2
  -2 -11  -7 13396.0 524.595  18
   2 -11   7 12630.4 262.504  15
   2 -11   7 13046.3 532.249   2
  -2 -11  -7 12790.5 567.126   3
   2  11   7 13001.5 270.471  10
   2  11   7 12549.6 282.927   7
   2  11   7 12434.7 527.881  17
   2 -11   7 12402.1 539.882   1
   2 -11   9 37627.7 458.344  11
  -2 -11  -9 37542.6 1057.66   3
   2  11   9 37364.0 496.912   6
   2 -11   9 39892.2 1065.74   1
   2  11   9 38109.1 524.271   7
   2 -11   9 37592.4 507.619   6
   2  11   9 37851.8 496.115  10
   2 -11   9 38566.8 485.201  10
   2  11   9 38283.4 1027.96  17
   2 -11   9 37888.3 477.107  15
   2  11   9 37625.5 526.411  13
   2 -11  11 12975.7 252.864  11
   2  11  11 13147.9 284.036   6
   2  11  11 12767.9 298.001   7
   2 -11  11 13089.6 295.364   6
   2 -11  11 12624.5 263.498  15
   2 -11  11 12817.8 276.636  10
   2  11  11 13236.3 290.189  10
   2  11  13 59.8367 28.0076   7
   2  11  13 117.909 26.0437   6
   2  11  13 116.098 33.8132  10
   2  11  13 89.8309 33.1597  12
  -2  12  16 4374.26 105.368  12
  -2  12  16 4495.68 118.872   7
  -2 -12  14 10460.5 216.834  11
  -2  12  14 10308.9 237.775   7
  -2  12  14 10442.4 228.231  12
  -2 -12  14 10307.0 217.976  12
  -2  12  12 310.184 56.2469   7
  -2  12  12 320.009 43.0789  10
  -2 -12  12 333.220 49.6483  12
  -2  12  12 381.440 52.8145  12
  -2 -12  12 329.404 53.0154  11
  -2 -12  12 274.323 44.1271  14
  -2 -12  12 329.156 45.6893  15
  -2 -12  10 38.1766 33.2490  12
  -2  12  10 49.4773 25.4649  12
   2  12 -10 63.6589 51.1795   4
  -2 -12  10 55.1002 31.1464  14
   2 -12 -10-25.8773 44.0488   3
  -2 -12  10 47.5848 41.7924   2
  -2  12  10 49.4654 32.8792   7
  -2  12  10 15.3309 44.2133  17
  -2 -12  10 38.4538 26.2151  11
   2 -12 -10 100.419 68.4729  16
  -2 -12  10 41.0363 24.3120  15
   2  12  -8 19163.3 579.059   4
   2 -12  -8 19065.1 628.979   3
  -2  12   8 18821.9 605.439  19
  -2  12   8 17548.0 624.401  17
  -2 -12   8 18470.6 614.936   2
  -2 -12   6 53376.9 949.073   2
   2  12  -6 54581.3 876.681   4
   2 -12  -6 53665.1 927.037   3
  -2  12   6 53611.3 931.733  19
  -2  12   6 54172.5 942.287  17
  -2 -12   6 52406.0 886.131  16
  -2 -12   4 19584.9 529.631   2
   2  12  -4 21133.2 499.336   4
   2 -12  -4 21059.0 500.776   3
  -2  12   4 19932.3 525.059  19
  -2  12   4 19890.2 479.865  17
  -2 -12   4 19323.8 507.611  16
   2 -12  -2 347667. 1275.04   2
  -2 -12   2 343245. 2009.54  16
   2  12  -2 344861. 1944.76   4
   2 -12  -2 337525. 1705.74   3
  -2  12   2 349847. 2042.02  19
  -2  12   2 354726. 1677.88  17
   2 -12   0 309096. 1596.97   2
   2 -12   0 319215. 1858.90   1
   2 -12   0 309978. 1767.63  16
   2  12   0 318331. 1891.06   4
   2 -12   0 313035. 1408.28   3
  -2 -12   0 313341. 2037.96  18
  -2  12   0 316462. 1856.30  19
  -2 -12   0 306636. 1850.90  16
   2 -12   2 296810. 1965.41   1
   2  12   2 300705. 2009.48   4
   2 -12   2 301237. 1605.45  16
   2 -12   2 301611. 1859.56   2
  -2  12  -2 300932. 1796.31  19
  -2 -12  -2 305129. 2165.69  18
   2  12   2 292703. 1713.75  19
  -2 -12  -2 304851. 1870.31  16
   2 -12   4 46740.9 880.226   1
   2  12   4 46990.8 829.085  17
  -2  12  -4 46783.0 693.019  19
  -2 -12  -4 46230.5 907.395  18
  -2 -12  -4 46603.8 750.129  16
   2 -12   4 46652.8 847.302   2
   2 -12   6 16508.0 573.001   2
   2 -12   6 16841.2 596.293   1
  -2  12  -6 16606.4 534.037  18
   2  12   6 16483.5 572.634  17
  -2 -12  -6 16145.2 581.147  18
   2 -12   8 28361.9 407.971  10
   2  12   8 27752.5 417.338   6
   2  12   8 28080.0 443.092  13
   2  12   8 28435.2 421.382  10
   2  12   8 28879.0 856.452  17
   2 -12   8 28892.8 429.521   6
   2  12   8 28390.3 440.334   7
   2 -12   8 29193.6 881.165   1
   2 -12   8 28379.5 411.798  15
   2 -12   8 28937.3 389.720  14
   2 -12   8 28857.6 402.491  11
   2 -12  10 1404.30 94.3647  15
   2  12  10 1244.54 98.0912  13
   2 -12  10 1406.34 102.291   6
   2  12  10 1348.56 102.035   7
   2 -12  10 1350.95 94.0848  10
   2  12  10 1273.87 94.4153  10
   2 -12  10 1229.56 85.0172  11
   2  12  10 1262.92 92.8263   6
   2  12  12 41.8419 27.1564   6
   2  12  12 105.638 41.7742   7
   2  12  12 45.6463 28.8584  10
   2  12  14 4010.57 112.823  10
   2  12  14 3946.87 114.628   7
   2  12  14 4075.34 116.335  12
  -2 -13  15 782.314 50.1704  11
  -2  13  15 888.631 58.9718  12
  -2 -13  15 938.128 53.7376  12
  -2  13  15 979.413 67.9551   7
  -2 -13  13 6.37651 24.5118  11
  -2  13  13-19.4520 23.1031  12
  -2 -13  13 23.2693 25.2641  12
  -2  13  13-14.0782 28.6551   7
  -2 -13  11 190.924 37.2326  15
  -2 -13  11 272.472 50.8408  11
  -2 -13  11 170.219 36.8806  14
  -2  13  11 217.433 49.7095   7
  -2 -13  11 295.363 50.9960  12
  -2  13  11 250.169 45.7594  12
  -2  13   9 12319.9 511.711  19
  -2 -13   9 13331.3 286.909  15
  -2 -13   9 13195.4 555.336   2
  -2 -13   9 12844.1 272.606  12
  -2 -13   9 13107.9 284.466  14
  -2  13   9 13065.7 284.648   7
   2 -13  -9 13940.8 576.560   3
   2 -13  -9 13819.5 547.507  16
  -2  13   9 12906.3 571.784  17
  -2 -13   9 12863.2 282.647  11
   2  13  -9 13879.4 527.367   4
  -2 -13   7 3455.64 263.828   2
   2 -13  -7 3411.07 254.789   3
   2  13  -7 3195.65 231.323   4
  -2  13   7 3369.99 250.668  19
  -2  13   7 3680.91 269.909  17
  -2  13   5 32895.5 683.497  17
  -2 -13   5 33991.2 748.668   2
   2  13  -5 34132.1 676.500   4
   2 -13  -5 32642.5 683.910   3
  -2 -13   5 33874.3 711.365  16
  -2  13   5 35126.6 748.092  19
  -2  13   3 354.820 80.9452  19
   2  13  -3 390.371 70.7654   4
  -2 -13   3 310.162 74.8493  16
  -2  13   3 421.240 69.6195  17
   2 -13  -3 363.616 67.6844   3
  -2  13   1 18691.6 346.253  17
   2 -13  -1 17872.0 360.225   2
   2  13  -1 17653.4 453.052   4
   2 -13  -1 16994.2 447.696  16
  -2  13   1 18749.2 481.522  19
   2 -13  -1 17333.1 369.234   3
  -2 -13   1 18569.1 479.204  16
  -2 -13  -1 602.356 100.312  18
   2 -13   1 703.157 94.4816   1
   2 -13   1 694.523 91.9414   2
   2  13   1 657.259 96.6166   4
   2  13   1 796.600 101.090  19
  -2 -13  -1 738.047 103.788  16
   2 -13   1 541.071 73.8474  16
  -2  13  -3 240.593 58.0162  19
   2  13   3 329.520 61.5319  19
  -2 -13  -3 268.081 62.5822  16
  -2 -13  -3 237.646 73.1304  18
   2  13   3 322.331 82.0306   4
   2 -13   3 131.586 46.5933   2
   2 -13   3 257.578 69.9543   1
   2  13   5 1305.47 150.485  17
  -2  13  -5 1483.95 157.143  18
  -2 -13  -5 1838.38 198.679  18
  -2 -13  -5 1747.36 154.976  16
   2 -13   5 1512.86 174.797   1
   2 -13   5 1358.02 159.166   2
   2 -13   7 16875.2 305.347  11
   2  13   7 16736.4 331.959   7
   2 -13   7 16890.8 316.434   6
   2  13   7 16437.0 325.989  13
   2  13   7 16741.0 313.918   6
   2  13   7 16599.5 621.402  17
   2 -13   7 16604.2 310.252  15
   2 -13   7 17342.0 634.069   2
  -2 -13  -7 16473.6 661.053   3
   2 -13   7 16848.6 305.223  10
   2 -13   7 17006.2 641.860   1
   2 -13   7 16742.7 296.214  14
   2 -13   9 26922.0 408.316  15
   2 -13   9 26424.2 371.935  14
   2  13   9 26755.0 420.975  10
   2  13   9 26133.3 437.794  13
   2  13   9 27523.9 419.594   6
   2  13   9 26041.6 433.497   7
   2 -13   9 26954.0 427.099   6
   2 -13   9 26467.4 393.043  11
   2 -13  11 1384.70 85.1109  11
   2  13  11 1379.36 90.0789   6
   2 -13  11 1444.22 90.8606  15
   2  13  11 1339.85 98.4903   7
   2  13  11 1322.46 93.7341  10
   2  13  13 4366.45 142.432  12
   2  13  13 4408.83 141.253   7
   2  13  13 4365.86 136.712  10
  -2  14  16 650.468 43.3704   7
  -2 -14  14 1474.43 81.7319  11
  -2  14  14 1546.31 83.6983  12
  -2 -14  14 1532.70 78.1523  12
  -2  14  14 1644.40 93.2782   7
  -2  14  12 150.943 36.9063  12
  -2 -14  12 161.093 34.7219  12
  -2 -14  12 187.177 37.7354  11
  -2  14  12 177.833 42.0260   7
  -2 -14  12 138.658 35.0393  14
  -2 -14  12 166.172 37.4669  15
  -2 -14  10 890.066 79.4312  11
  -2  14  10 963.938 84.4387   7
   2 -14 -10 949.359 147.111  16
  -2 -14  10 859.867 77.6028  15
  -2 -14  10 855.075 78.1443  14
   2  14 -10 907.599 149.602   4
  -2 -14  10 1216.58 177.133   2
   2 -14 -10 925.992 160.506   3
  -2  14  10 1050.76 181.601  17
  -2  14  10 934.305 77.3393  12
  -2 -14  10 935.152 78.1655  12
  -2 -14   8 1812.95 208.156   2
   2 -14  -8 1765.63 200.429  16
  -2  14   8 1838.49 202.893  17
  -2 -14   8 1908.98 112.150  14
  -2 -14   8 1887.77 110.071  15
   2 -14  -8 1851.57 204.554   3
  -2 -14   8 1787.74 104.075  11
   2  14  -8 1839.35 187.966   4
  -2  14   8 1747.27 189.105  19
  -2  14   6 2200.26 202.395  19
   2 -14  -6 2048.62 187.870   3
  -2 -14   6 2134.72 191.168  16
   2  14  -6 2006.25 176.255   4
  -2  14   6 2046.14 186.946  17
  -2 -14   6 1966.96 196.834   2
  -2  14   4 17628.6 524.833  19
   2 -14  -4 17822.0 479.049   3
  -2 -14   4 17710.9 517.146  16
   2  14  -4 17460.4 481.057   4
  -2 -14   4 16996.2 529.179   2
  -2  14   4 17340.5 455.330  17
   2 -14  -2 89221.3 905.904   3
   2  14  -2 92886.7 1073.46   4
   2 -14  -2 92090.3 1118.93  16
  -2 -14   2 90314.7 1110.64  16
  -2  14   2 93091.5 1140.14  19
  -2 -14   0 2770.49 193.315  16
   2  14   0 2744.60 190.294   4
   2 -14   0 2829.58 166.025   2
   2 -14   0 2481.96 172.818  16
   2 -14   0 2754.20 183.740   1
  -2  14   0 2486.50 181.799  19
   2 -14   2 4854.06 262.997   1
  -2 -14  -2 4679.34 288.188  18
   2  14   2 4639.85 234.829  19
   2  14   2 4659.64 264.105   4
  -2 -14  -2 4756.90 255.969  16
   2 -14   2 4503.48 218.033  16
   2 -14   2 4238.46 236.485   2
  -2  14  -2 4663.05 244.153  19
   2 -14   4 6948.79 352.987   1
  -2 -14  -4 6801.10 315.823  16
  -2  14  -4 7300.29 302.637  19
  -2 -14  -4 7460.83 387.637  18
   2 -14   4 6869.06 342.127   2
  -2  14  -6 5776.64 332.626  18
   2 -14   6 5496.87 349.662   1
   2 -14   6 5532.78 175.494  15
   2 -14   6 5678.75 175.166  11
   2 -14   6 5361.19 341.497   2
  -2 -14  -6 5358.54 367.689   3
   2  14   6 5751.34 344.701  17
  -2 -14  -8 3254.24 315.386   3
   2 -14   8 3593.12 142.342  14
   2  14   8 3563.70 152.799  10
   2 -14   8 3721.00 321.235   1
   2 -14   8 3637.96 148.111  11
   2  14   8 3465.59 157.710  13
   2 -14   8 3430.37 148.444  15
   2  14   8 3464.01 148.784   6
   2  14   8 3454.39 156.559   7
   2 -14   8 3484.40 150.985   6
   2  14  10 8676.48 245.799   7
   2  14  10 9027.84 232.487   6
   2 -14  10 9306.57 215.905  14
   2 -14  10 9235.30 227.462  11
   2  14  10 9040.87 242.320  10
   2 -14  10 9201.46 235.157  15
   2  14  12 588.137 51.7351   6
   2  14  12 629.887 62.5228   7
   2  14  12 582.234 59.9530  10
   2  14  14 1035.68 54.7393   7
   2  14  14 1075.57 56.2617  12
   2  14  14 1052.98 53.6744  10
  -2 -15  15 4314.99 108.829  11
  -2  15  15 4189.53 124.160   7
  -2  15  15 4386.12 108.582  12
  -2  15  13 46.8973 28.2133   7
  -2 -15  13 16.9268 22.9635  11
  -2 -15  13 2.93096 21.5627  14
  -2 -15  13 34.5670 20.9814  15
  -2 -15  13 14.3042 22.8787  12
  -2  15  13 84.1454 31.5159  12
  -2 -15  11 310.172 49.2977  15
  -2  15  11 375.365 57.8464   7
  -2 -15  11 326.890 50.1229  14
  -2 -15  11 397.676 53.8929  12
  -2  15  11 347.088 50.6456  12
  -2 -15  11 294.546 49.0470  11
  -2 -15   9 3355.64 295.729   2
  -2  15   9 3242.94 144.624   7
   2  15  -9 3221.41 257.249   4
  -2 -15   9 3237.58 145.967  14
  -2 -15   9 3258.74 146.580  11
  -2 -15   9 3197.36 138.537  12
   2 -15  -9 3728.88 307.339   3
  -2 -15   9 3157.75 145.586  15
   2 -15  -9 3434.27 286.612  16
  -2  15   9 3219.01 289.637  17
  -2  15   7 681.694 122.364  19
   2 -15  -7 561.694 108.761   3
   2 -15  -7 391.718 96.7043  16
  -2 -15   7 791.581 126.049  16
  -2  15   7 608.981 112.631  17
   2  15  -7 548.094 101.688   4
  -2 -15   7 644.716 124.029   2
  -2  15   5 14090.0 502.654  19
   2 -15  -5 14402.0 469.621   3
  -2  15   5 14190.9 450.902  17
   2 -15  -5 13756.1 497.078  16
   2  15  -5 13349.1 447.805   4
  -2 -15   5 13963.4 515.462   2
  -2 -15   5 13832.2 485.770  16
   2 -15  -3 3390.68 197.264   3
  -2 -15   3 3553.08 234.532  16
   2 -15  -3 3381.93 231.395  16
  -2  15   3 3459.72 235.008  19
   2  15  -3 3092.45 205.819   4
   2 -15  -1 560.760 67.8781   3
   2  15  -1 550.189 85.9363   4
   2 -15  -1 617.392 90.1374   1
  -2  15   1 541.016 95.8348  19
  -2 -15   1 556.060 95.6049  16
   2 -15  -1 592.510 71.2133   2
   2 -15  -1 694.765 101.276  16
   2 -15   1 10560.0 357.429   2
   2 -15   1 10837.8 363.455  16
   2  15   1 10834.8 399.529   4
   2 -15   1 10851.5 384.825   1
   2  15   1 10771.4 384.001  19
  -2  15  -1 9875.83 370.417  19
  -2 -15  -1 11057.4 400.912  16
   2 -15   3 2337.52 191.821   2
   2  15   3 2280.92 169.736  19
  -2  15  -3 2208.65 176.033  19
  -2 -15  -3 1951.69 172.352  16
   2 -15   3 2305.66 197.322   1
  -2 -15  -5 9298.04 387.312  16
   2 -15   5 9212.39 431.300   2
   2 -15   5 8935.19 427.936   1
   2  15   7 19438.4 357.104   7
   2 -15   7 18988.3 332.118  11
   2  15   7 18399.0 331.494   6
   2 -15   7 18800.6 679.487   2
  -2 -15  -7 18006.0 707.896   3
   2  15   7 18862.8 351.716  13
   2 -15   7 18098.4 674.782   1
   2 -15   7 18252.8 323.532  14
   2 -15   7 18772.8 339.771  15
   2 -15   9 19051.5 321.944  14
   2  15   9 19197.6 343.907   6
   2  15   9 19513.4 368.832   7
  -2 -15  -9 19116.6 345.819   9
   2 -15   9 19270.9 339.700  11
   2 -15   9 19104.3 350.966  15
   2  15   9 19147.8 368.855  13
   2  15   9 19142.4 355.859  10
   2 -15  11 18073.8 309.062  15
   2  15  11 18612.9 329.121  10
   2  15  11 17577.9 293.108   6
   2  15  11 18759.1 336.905   7
   2 -15  11 18257.1 299.567  11
   2  15  13 332.014 38.9141   7
   2  15  13 356.419 42.8661  12
   2  15  13 362.989 40.1530  10
  -2 -16  14 563.038 49.4597  11
  -2  16  14 612.088 56.0220   7
  -2  16  14 581.357 46.3745  12
  -2 -16  12 13.6119 20.9718  12
  -2 -16  12 29.7451 29.3462  11
  -2 -16  12 4.02532 23.8605  14
  -2  16  12-11.2795 24.3300  12
  -2 -16  12 94.6193 36.1519  15
  -2  16  12 6.50400 27.2633   7
  -2 -16  10 826.319 73.1207  12
  -2 -16  10 776.192 75.4206  14
  -2  16  10 871.964 78.2188   7
  -2 -16  10 758.720 73.9296  11
  -2 -16  10 730.137 73.9081  15
   2  16  -8 99.2581 53.9998   4
  -2 -16   8 142.027 32.0211  11
  -2  16   8 131.446 57.2052  17
   2 -16  -8 58.9909 42.9262  16
  -2 -16   8 120.612 34.6872  14
  -2 -16   8 198.069 70.9323   2
  -2  16   8 90.7566 54.7536  19
   2 -16  -8 170.456 71.0544   3
  -2  16   8 178.102 40.1469   7
  -2 -16   8 129.507 37.3370  15
   2 -16  -6 2019.49 194.869   3
   2 -16  -6 2041.86 208.445  16
  -2 -16   6 1566.82 174.412  16
   2  16  -6 1890.08 181.140   4
  -2  16   6 1643.11 181.673  19
  -2 -16   6 1789.12 200.725   2
   2 -16  -4 1684.35 154.598   3
   2 -16  -4 1979.88 189.573  16
  -2 -16   4 1856.25 179.764  16
   2  16  -4 2346.99 188.085   4
  -2  16   4 1747.90 178.654  19
  -2 -16   4 1926.66 192.148   2
   2 -16  -2 14551.2 376.661   3
   2  16  -2 14926.7 455.844   4
   2 -16  -2 14730.9 481.171  16
  -2 -16   2 14807.4 485.451  16
  -2  16   2 14612.6 488.045  19
   2 -16   0 70634.3 990.663  16
   2  16   0 71014.2 1033.56  19
  -2 -16   0 70211.0 1049.41  16
   2 -16   0 69009.0 877.691   2
  -2  16   0 71692.3 1042.24  19
   2  16   0 69694.0 1012.04   4
   2 -16   0 70054.5 966.545   1
   2  16   2 18707.9 516.123  19
   2  16   2 18698.9 564.334   4
   2 -16   2 18301.7 533.952   1
  -2  16  -2 19679.2 541.937  19
   2 -16   2 18728.9 526.777   2
   2 -16   2 19391.3 495.954  16
  -2 -16  -2 18272.1 541.851  16
   2 -16   4 10110.8 438.765   1
  -2 -16  -4 10428.5 420.767  16
  -2  16  -4 10652.9 396.955  19
   2 -16   4 10195.9 438.205   2
   2  16   6 207.015 37.0148   6
   2 -16   6 314.438 48.2729  11
  -2 -16  -6 232.023 99.8065   3
   2 -16   6 260.867 85.3478   2
   2  16   6 177.137 41.1919   7
   2 -16   6 113.857 63.3227   1
   2  16   6 186.227 40.5424  13
   2 -16   6 122.002 32.5731  14
   2 -16   6 208.404 44.7531  15
   2 -16   8 5280.60 176.325  14
   2  16   8 5230.04 179.087   6
  -2 -16  -8 4816.87 181.829   9
   2  16   8 5131.93 188.499  13
   2  16   8 5521.04 195.170   7
   2 -16   8 5357.62 182.533  11
   2 -16   8 5421.07 186.465  15
   2  16   8 5231.94 186.995  10
   2  16  10 426.532 58.1234  10
   2  16  10 379.381 53.7921   7
   2 -16  10 412.776 56.2513  15
   2 -16  10 413.007 48.2480  14
   2  16  10 384.531 52.0835   6
   2 -16  10 396.070 51.8918  11
   2  16  12 5997.66 169.799   7
   2  16  12 5663.50 162.349  10
   2  16  14 392.777 30.7486   7
   2  16  14 374.215 30.0527  12
   2  16  14 375.858 29.5204  10
  -2 -17  15 583.360 38.5594  11
  -2  17  15 572.775 42.8580   7
  -2  17  13 137.718 35.3429   7
  -2 -17  13 170.957 30.1813  15
  -2 -17  13 166.637 32.9153  11
  -2  17  13 110.512 27.2656  12
  -2 -17  13 118.881 28.1368  14
  -2  17  11 3766.82 154.518   7
  -2 -17  11 4208.37 160.717  14
  -2 -17  11 4002.44 160.841  15
  -2 -17  11 4175.39 163.987  11
   2 -17  -9 4569.07 342.140   3
  -2 -17   9 4697.06 362.593   2
  -2 -17   9 4517.27 175.771  14
  -2 -17   9 4349.96 174.946  15
  -2 -17   9 4197.41 167.459  11
  -2  17   9 4458.74 167.217   7
   2 -17  -9 4089.15 320.822  16
  -2 -17   7 119.972 37.6501  15
  -2 -17   7 62.1046 29.0611  11
   2  17  -7 88.1996 54.8258   4
   2 -17  -7-6.71516 43.7593  16
  -2 -17   7 170.207 69.1265  16
  -2 -17   7-92.8753 59.2316   2
   2 -17  -7 55.0430 36.9657   3
  -2 -17   7 33.0002 25.2052  14
  -2  17   7 7.01239 40.9484  19
  -2 -17   5 4188.42 301.250   2
  -2 -17   5 3831.17 273.731  16
  -2  17   5 4374.81 299.440  19
   2 -17  -5 4087.64 290.177  16
   2 -17  -5 3923.33 252.722   3
   2  17  -5 3845.75 252.504   4
  -2 -17   3 16157.2 554.459   2
  -2  17   3 16546.2 545.969  19
  -2 -17   3 16715.5 545.340  16
   2 -17  -3 16708.0 548.265  16
   2  17  -3 16816.5 503.116   4
   2 -17  -3 17026.4 452.954   3
   2 -17  -1 1016.01 129.346  16
   2  17  -1 788.679 113.863   4
   2 -17  -1 844.267 108.020   1
  -2 -17   1 936.111 130.440  16
  -2  17   1 734.862 112.588  19
   2 -17   1 14218.3 457.212   1
   2 -17   1 14141.8 452.337  16
  -2  17  -1 13882.7 476.191  19
   2 -17   1 13926.8 438.901   2
   2  17   1 14015.0 474.200  19
   2  17   1 15082.1 500.206   4
  -2 -17  -1 13742.8 483.695  16
   2 -17   3 1687.15 172.949   2
  -2 -17  -3 1611.60 169.750  16
   2 -17   3 1537.07 166.818   1
   2  17   3 1566.81 153.927  19
  -2  17  -3 1453.21 155.016  19
  -2 -17  -5-26.8280 36.8381  16
  -2 -17  -5 19.3203 41.0461   3
   2 -17   5 27.0601 45.1165   2
   2 -17   5 37.1236 28.0490  14
   2 -17   5 105.639 56.8559   1
   2 -17   5 84.1671 26.5502  11
   2 -17   5 103.687 28.7094  15
   2  17   7 726.009 67.9607   6
  -2 -17  -7 666.615 150.188   3
   2 -17   7 609.909 131.134   2
   2 -17   7 595.133 125.395   1
   2  17   7 672.950 68.1717  13
   2  17   7 677.440 69.1361   7
   2 -17   7 645.811 65.8106  15
  -2 -17  -7 639.925 69.0431   9
   2 -17   7 712.314 68.0379  14
   2 -17   7 664.600 66.0258  11
   2  17   9 838.862 70.6431   6
   2  17   9 813.461 75.8911  13
   2  17   9 783.835 75.9648   7
   2 -17   9 873.437 75.8074  11
   2  17   9 956.521 79.9273  10
   2 -17   9 938.929 78.9471  15
  -2 -17  -9 842.931 75.2910   9
   2 -17   9 803.933 69.0672  14
   2  17  11 88.8702 33.2902  10
   2 -17  11 60.1676 25.8796  15
   2  17  11 105.528 36.4924   7
   2 -17  11 77.2133 31.4230  14
   2 -17  11 77.7404 27.1075  11
   2  17  13 3086.04 100.957  12
   2  17  13 3108.61 99.8091   7
   2  17  13 3108.51 99.1150  10
  -2  18  14 581.424 50.1544   7
  -2 -18  14 565.152 46.2766  11
  -2 -18  14 517.298 37.8952  15
  -2 -18  12 773.398 70.7827  11
  -2 -18  12 891.447 69.9497  14
  -2  18  12 866.805 72.8969   7
  -2 -18  12 814.394 69.2034  15
  -2 -18  10 854.639 79.1307  11
  -2 -18  10 805.770 76.7181  15
  -2  18  10 900.387 78.9698   7
  -2 -18  10 794.106 74.3725  14
   2 -18  -8 1514.89 195.792  16
  -2 -18   8 1773.33 113.253  15
  -2 -18   8 1713.71 108.774  14
  -2 -18   8 1742.70 216.943   2
  -2  18   8 1818.96 103.652   7
  -2 -18   8 1758.25 109.168  11
   2 -18  -8 1712.80 201.306   3
  -2  18   8 1945.63 220.204  19
  -2 -18   6 542.605 117.842  16
   2 -18  -6 557.932 124.698  16
   2  18  -6 550.827 105.548   4
  -2 -18   6 612.237 60.2976  11
  -2 -18   6 700.426 142.879   2
   2 -18  -6 588.020 110.422   3
  -2 -18   6 681.583 69.5227  14
  -2  18   6 579.712 116.313  19
  -2 -18   6 711.254 71.4382  15
  -2  18   4 2058.49 207.678  19
   2 -18  -4 2081.11 175.104   3
   2 -18  -4 2212.32 213.197  16
   2  18  -4 2420.01 195.663   4
  -2 -18   4 2073.95 202.547  16
  -2 -18   4 2185.55 216.789   2
  -2  18   2 8768.26 403.926  19
   2 -18  -2 8640.94 348.575   1
   2 -18  -2 8441.45 391.169  16
  -2 -18   2 8769.01 404.730  16
   2  18  -2 8669.73 367.523   4
  -2  18   0 295.956 83.1920  19
   2  18   0 263.016 80.2983  19
   2  18   0 351.499 85.2773   4
  -2 -18   0 309.712 83.5970  16
   2 -18   0 203.029 63.9894  16
   2 -18   0 205.444 54.6927   2
   2 -18   0 265.173 68.9191   1
   2 -18   2 1253.06 146.708   2
  -2 -18  -2 1374.12 150.045   3
   2  18   2 1207.30 154.541   4
   2 -18   2 1344.55 138.872  16
  -2 -18  -2 1367.33 161.201  16
   2  18   2 1247.90 146.679  19
   2 -18   2 1355.44 152.731   1
  -2  18  -2 1220.90 148.795  19
   2 -18   4 5010.87 164.504  11
   2 -18   4 4972.35 167.366  15
  -2  18  -4 4179.61 271.022  19
   2 -18   4 5033.26 317.889   1
   2 -18   4 5129.23 168.295  14
  -2 -18  -4 4507.93 172.906   9
   2 -18   4 5217.14 174.889   9
   2 -18   4 5157.01 326.326   2
  -2 -18  -4 4417.53 311.265   3
  -2 -18  -4 4643.25 300.167  16
  -2 -18  -6 60.0382 27.5094   9
   2 -18   6 35.7049 40.1038   2
  -2 -18  -6-8.04633 67.2856   3
   2  18   6 6.13948 19.6586   6
   2 -18   6 20.2269 23.7276  11
   2  18   6 47.5163 32.7668   7
   2 -18   6-25.9066 33.4685  15
   2 -18   6 100.343 74.4666   1
   2 -18   6 27.8436 26.5116  14
   2  18   6 16.0230 24.1028  13
   2  18   8 446.670 58.2336  13
   2 -18   8 365.021 51.6568  15
   2  18   8 408.690 56.0737   7
   2 -18   8 444.973 57.4489  14
   2  18   8 423.350 52.9713   6
   2  18   8 387.241 54.9445  10
   2 -18   8 432.722 58.1498  11
  -2 -18  -8 461.467 59.4201   9
   2  18  10 5885.63 186.580  10
   2 -18  10 6387.90 175.012  14
   2  18  10 5978.09 186.495   7
   2 -18  10 6066.66 184.661  15
   2 -18  10 5988.27 179.457  11
   2  18  12 87.5686 28.4464  10
   2  18  12 23.6771 21.3071   7
  -2 -19  15 58.0130 14.9282  11
  -2  19  15 27.7206 14.2672   7
  -2 -19  13 599.472 54.5110  11
  -2  19  13 501.758 50.6972   7
  -2 -19  13 560.181 49.2052  14
  -2 -19  13 535.385 48.4850  15
  -2  19  11 435.673 56.0792   7
  -2 -19  11 435.584 57.3322  15
  -2 -19  11 430.817 56.0958  11
  -2 -19  11 432.027 56.0470  14
  -2 -19   9 570.026 66.3848  11
  -2 -19   9 562.925 68.3842  15
  -2 -19   9 657.818 73.5523  14
  -2  19   9 617.714 63.9068   7
  -2 -19   7 64.2205 58.7293   2
   2 -19  -7 136.064 60.5409   3
  -2 -19   7 168.813 69.1213  16
   2 -19  -7 79.2820 55.9041  16
  -2 -19   7 154.451 42.4760  14
  -2 -19   7 131.410 34.8146  11
  -2  19   7 154.929 67.6571  19
  -2 -19   7 144.978 42.5900  15
  -2 -19   5 1406.66 95.1537  15
   2 -19  -5 1413.18 183.223  16
  -2 -19   5 1578.85 100.031  14
   2 -19  -5 1687.01 173.172   3
  -2 -19   5 1532.43 193.024   2
  -2 -19   5 1579.00 189.396  16
   2  19  -5 1486.70 163.224   4
  -2  19   5 1669.73 195.760  19
  -2  19   3 1766.17 196.648  19
  -2 -19   3 1490.29 176.829  16
  -2 -19   3 1728.28 197.401   2
   2 -19  -3 1683.28 186.688  16
   2  19  -3 1809.63 174.042   4
  -2  19   1 22946.8 670.544  19
   2  19  -1 23233.4 673.590  19
  -2 -19   1 22760.6 667.787  16
   2 -19  -1 22938.9 577.133   1
   2  19  -1 23578.7 629.652   4
   2 -19  -1 23812.1 662.415  16
   2 -19   1 17780.6 548.667  16
   2 -19   1 18781.9 535.716   2
  -2 -19  -1 17370.1 585.629  16
  -2  19  -1 17501.5 573.539  19
   2  19   1 16918.5 555.795  19
   2 -19   1 17865.3 533.923   1
   2  19   1 17057.2 562.688   4
   2 -19   3 1490.05 166.509   1
  -2  19  -3 1658.98 178.817  19
   2  19   3 1747.77 172.306  19
   2 -19   3 1615.45 96.2248  14
  -2 -19  -3 1501.80 100.377   9
   2 -19   3 1628.40 179.741   2
  -2 -19  -3 1556.17 175.466   3
   2 -19   3 1636.84 98.8472   9
  -2 -19  -3 1623.49 182.530  16
   2 -19   5 10288.8 245.652  11
   2 -19   5 9676.43 477.879   2
  -2 -19  -5 9622.94 448.459  16
   2 -19   5 10524.6 480.726   1
  -2 -19  -5 9654.15 260.376   9
  -2 -19  -5 9944.27 492.921   3
   2 -19   5 10024.5 246.383  15
   2 -19   5 10286.6 246.232  14
   2 -19   7 1726.45 107.273  15
  -2 -19  -7 1960.96 119.521   9
   2 -19   7 1799.50 107.564  11
   2  19   7 1848.16 108.912   7
   2 -19   7 1988.21 112.818  14
   2  19   7 1814.68 107.351  13
   2  19   7 1814.42 103.029   6
  -2 -19  -9 198.559 36.1084   9
   2 -19   9 236.258 44.8366  11
   2  19   9 224.435 42.3122   7
   2  19   9 219.505 44.1715  10
   2 -19   9 195.557 40.1420  15
   2 -19   9 188.639 41.0062  14
   2 -19  11 282.540 41.8846  15
   2  19  11 277.385 41.0472  10
   2  19  11 308.289 42.9176   7
   2  19  13 303.430 29.3950  10
   2  19  13 274.663 30.6983  12
   2  19  13 294.050 28.3321   7
  -2  20  14 1324.39 62.8301   7
  -2 -20  14 1325.20 63.3038  11
  -2 -20  14 1292.39 52.7766  15
  -2 -20  12 6215.46 178.026  11
  -2 -20  12 6197.61 170.623  14
  -2 -20  12 6219.22 175.706  15
  -2  20  12 6251.41 172.578   7
  -2 -20  10 3107.21 141.643  11
  -2 -20  10 3379.53 147.465  14
  -2  20  10 3163.14 134.206   7
  -2 -20  10 3437.04 151.234  15
  -2 -20   8 208.703 42.3746  11
  -2 -20   8 180.708 47.8395  14
   2 -20  -8 284.365 94.5565   3
  -2 -20   8 259.600 52.7342  15
  -2 -20   6 32060.9 468.663  15
   2 -20  -6 31869.2 797.154   3
   2 -20  -6 32269.0 894.695  16
  -2 -20   6 30732.7 451.262  14
  -2 -20   6 31944.4 434.548  11
  -2  20   6 32466.3 893.484  19
  -2 -20   6 31729.4 921.008   2
  -2 -20   6 32569.8 867.063  16
  -2 -20   4 7041.70 398.493  16
   2 -20  -4 6752.61 397.321  16
  -2 -20   4 6457.23 395.786   2
  -2 -20   4 6583.64 197.246  14
  -2  20   4 7242.61 406.270  19
  -2 -20   4 6857.71 206.393  15
   2  20  -4 6415.11 334.331   4
  -2 -20   2 7624.51 403.339  16
  -2  20   2 7352.63 395.111  19
   2 -20  -2 6856.05 374.806  16
   2  20  -2 7384.28 358.138   4
   2  20  -2 7050.20 387.818  19
  -2 -20   2 7481.97 405.881   2
  -2 -20   0 28646.0 774.180  16
   2  20   0 30522.1 759.965   4
   2  20   0 30364.1 778.592  19
   2 -20   0 29588.0 748.437  16
  -2  20   0 29447.5 774.197  19
   2 -20   2 6042.45 190.137   9
  -2 -20  -2 5725.31 350.435  16
  -2 -20  -2 6017.59 197.973   9
  -2  20  -2 6248.36 351.670  19
   2  20   2 6019.18 336.334  19
   2 -20   2 5935.19 328.008   2
   2 -20   2 5997.14 179.383  14
   2 -20   4 5279.35 175.662  15
   2 -20   4 5230.17 176.087  14
  -2 -20  -4 5199.09 340.875   3
  -2 -20  -4 5376.53 194.612   9
  -2  20  -4 4917.77 312.785  19
   2 -20   4 5715.76 355.822   2
   2 -20   4 5342.58 183.929   9
  -2 -20  -4 5278.21 343.029  16
   2 -20   4 5290.25 174.986  11
   2  20   6 1807.20 101.778   6
  -2 -20  -6 1742.98 224.009   3
   2 -20   6 1620.02 210.536   2
   2 -20   6 1823.16 105.627  14
   2 -20   6 1690.33 104.732  15
  -2 -20  -6 1823.98 116.410   9
   2 -20   6 1780.11 106.303  11
  -2 -20  -8-0.07392 24.1702   9
   2 -20   8 29.3307 24.5108  15
   2  20   8 2.11567 26.0478  10
   2  20   8 7.31579 26.8490   7
   2 -20   8 18.6034 28.8331  11
   2 -20   8 6.04542 26.6494  14
   2  20   8-34.1872 26.7787  13
   2  20  10 566.165 58.0628  10
   2 -20  10 606.125 59.4768  11
   2 -20  10 737.363 65.7269  15
   2  20  10 575.500 56.7810   7
   2 -20  10 636.691 57.7490  14
   2  20  12-7.88468 18.5838  12
   2  20  12 24.5774 16.6731  10
   2  20  12 35.7110 19.3619   7
  -2 -21  13 304.107 38.1092  11
  -2  21  13 327.353 37.9405   7
  -2 -21  13 351.957 37.6864  14
  -2 -21  13 347.421 36.3215  15
  -2  21  11 704.183 62.4764   7
  -2 -21  11 603.651 59.4756  11
  -2 -21  11 656.964 63.9290  14
  -2 -21  11 577.004 59.7464  15
  -2  21   9 1068.01 77.0227   7
  -2 -21   9 1000.22 87.1662  15
  -2 -21   9 948.921 79.1847  11
  -2 -21   9 913.380 78.9726  14
   2 -21  -7 2188.51 248.284  16
  -2 -21   7 2330.45 128.104  14
   2  21  -7 2116.45 230.246  19
  -2 -21   7 2294.44 122.261  11
  -2 -21   7 2559.04 276.252   2
  -2 -21   7 2206.62 128.028  15
  -2  21   7 2232.37 242.068  19
  -2 -21   5 1022.03 163.474  16
   2 -21  -5 1306.46 184.836  16
  -2  21   5 1331.61 181.883  19
  -2 -21   5 1045.26 77.6508  11
  -2 -21   5 954.546 83.3177  15
  -2 -21   5 1178.85 91.4774  14
   2  21  -5 1039.00 160.190  19
  -2 -21   5 928.899 161.794   2
  -2  21   3 6889.81 398.188  19
  -2 -21   3 6986.85 402.319  16
   2  21  -3 6698.70 346.662   4
  -2 -21   3 7316.07 423.173   2
  -2 -21   3 7139.49 209.854  15
   2 -21  -3 7224.22 406.854  16
   2  21  -3 6933.34 401.879  19
  -2 -21   3 7368.74 205.709  14
  -2 -21   3 7092.66 203.722   9
   2 -21  -3 6966.87 198.062   9
   2 -21  -1 304.734 46.4696   9
  -2 -21   1 408.142 56.1102   9
   2  21  -1 264.775 81.5645   4
  -2 -21   1 290.248 86.9227  16
   2 -21  -1 255.934 71.0260  16
  -2 -21   1 443.451 107.068   2
  -2  21   1 261.123 80.3183  19
   2  21  -1 259.901 77.7864  19
  -2  21  -1 4957.98 331.187  19
  -2 -21  -1 5357.82 186.912   9
   2 -21   1 5319.35 320.109  16
  -2 -21  -1 5562.91 354.708  16
   2 -21   1 5407.22 168.534  14
   2 -21   1 5639.46 185.554   9
   2  21   1 5286.09 330.347  19
   2  21   1 5449.74 334.598   4
   2 -21   3 173.961 41.1155  14
  -2  21  -3 101.731 55.7120  19
   2 -21   3 9.23808 33.6267   2
   2 -21   3 57.6616 31.5666  11
  -2 -21  -3 71.9095 28.3827   9
   2 -21   3 16.1014 24.0968   9
   2 -21   3 34.8946 24.2651  15
  -2 -21  -3 163.091 74.8872  16
   2 -21   3 72.4191 39.4528   8
   2 -21   5 5958.63 387.273   2
   2 -21   5 5472.47 185.801  15
  -2 -21  -5 5510.87 354.986  16
   2 -21   5 5528.62 185.730  11
   2 -21   5 5423.55 182.852  14
  -2 -21  -5 5720.91 204.602   9
  -2 -21  -7 10144.5 263.019   9
   2 -21   7 10336.3 252.417  11
   2 -21   7 10105.4 254.202  15
   2 -21   7 10523.7 254.166  14
   2  21   7 10303.1 240.482   7
  -2 -21  -9 45.5141 22.4440   9
   2 -21   9 54.2344 28.1442  14
   2  21   9 21.2336 24.2384  10
   2  21   9 45.0520 26.7708   7
   2 -21   9 49.0164 29.5743  15
   2 -21   9 58.3139 26.7474  11
   2  21  11 727.993 57.0705  10
   2  21  11 711.146 53.7209   7
  -2 -22  14 63.7934 17.6340  11
  -2  22  12 11771.4 210.118   7
  -2 -22  12 12299.0 224.247  14
  -2 -22  12 12000.3 228.671  11
  -2 -22  12 11675.2 225.463  15
  -2 -22  10 118.268 39.8599  15
  -2 -22  10 68.9477 33.5837  11
  -2  22  10 51.6462 24.1946   7
  -2 -22  10-13.8281 28.8808  14
  -2 -22   8 33590.3 457.421  11
  -2 -22   8 33128.4 473.969  14
  -2 -22   8 33584.8 486.515  15
  -2 -22   6 325.672 95.5150   2
  -2 -22   6 400.319 52.3090  11
  -2  22   6 365.285 92.5656  19
   2  22  -6 79.2372 62.5168  19
  -2 -22   6 473.387 65.6174  15
  -2 -22   6 487.468 68.2240  14
  -2 -22   6 378.289 84.3802  16
   2 -22  -6 442.265 110.737  16
  -2 -22   4 29528.1 419.652   9
   2 -22  -4 30248.3 415.992   9
  -2 -22   4 28453.3 871.289   2
  -2 -22   4 29652.8 443.299  15
   2  22  -4 31560.0 887.173  19
   2 -22  -4 29491.0 860.750  16
  -2  22   4 29695.0 859.606  19
  -2 -22   4 29359.9 427.169  14
  -2 -22   4 29351.5 848.979  16
  -2 -22   2 69.4687 24.1010  15
  -2  22   2-25.5077 41.1777  19
   2  22  -2 131.007 65.8476  19
  -2 -22   2-12.3957 57.4779  16
   2 -22  -2 112.805 66.2380  16
   2  22  -2 87.7960 49.7539   4
   2 -22  -2 107.571 37.6596   9
  -2 -22   2 89.4422 29.7880   9
  -2 -22   2-22.2613 60.2475   2
   2 -22   0 6703.60 204.096   9
   2 -22   0 6842.45 188.774  14
   2 -22   0 6442.11 374.132  16
  -2 -22   0 7197.86 414.794  16
  -2 -22   0 6927.78 214.473   9
   2  22   0 6744.67 371.046   4
   2  22   0 6515.90 383.491  19
  -2  22   0 6819.29 396.039  19
  -2 -22  -2 1316.51 97.4029   9
   2 -22   2 1357.72 85.8116  15
   2 -22   2 1382.63 92.7374  14
  -2  22  -2 1182.98 166.672  19
   2  22   2 1576.56 181.885  19
  -2 -22  -2 1305.41 179.540  16
   2 -22   2 1431.42 97.3267   9
   2 -22   2 1357.57 89.6231  11
   2 -22   4 14117.1 296.495  14
   2 -22   4 14787.8 312.777   9
  -2 -22  -4 13798.7 575.396  16
   2 -22   4 13861.0 288.826  15
   2 -22   4 14782.7 587.568   2
  -2 -22  -4 14153.8 320.793   9
   2 -22   4 14437.1 294.125  11
  -2 -22  -6 3409.51 157.832   9
   2 -22   6 3689.75 152.105  11
   2 -22   6 3765.11 155.473  15
   2 -22   6 3566.78 150.775  14
   2 -22   8 564.876 60.8008  14
  -2 -22  -8 578.356 62.3249   9
   2  22   8 518.685 54.1481   7
   2  22   8 467.476 56.4308  10
   2 -22   8 490.698 58.1232  15
   2 -22   8 578.146 64.6205  11
   2  22  10 1894.21 87.3227   7
   2 -22  10 2122.33 99.3145  15
   2  22  10 2058.19 99.4398  10
   2 -22  10 1837.44 92.9274  14
   2  22  12-21.2923 14.4318  12
   2  22  12 14.3767 13.0294  10
  -2 -23  13 2561.51 83.8940  15
  -2 -23  13 2593.02 81.8270  14
  -2 -23  13 2746.49 90.8038  11
  -2 -23  11 268.010 44.4013  15
  -2  23  11 312.670 41.4843  20
  -2  23  11 292.971 40.4226   7
  -2 -23  11 267.283 42.9740  11
  -2 -23  11 230.094 40.6437  14
  -2 -23   9 9459.20 243.879  14
  -2 -23   9 9646.19 239.631  11
  -2 -23   9 9976.45 256.834  15
  -2 -23   7 16263.2 331.693  14
  -2 -23   7 16075.6 337.615  15
  -2 -23   7 15729.0 309.339  11
  -2 -23   5 261.352 54.8211  15
   2  23  -5 123.160 65.1162  19
  -2 -23   5 270.659 95.8093  16
   2 -23  -5 207.810 90.6499  16
  -2 -23   5 327.498 96.9560   2
  -2 -23   5 251.054 46.5584   9
   2 -23  -5 359.048 52.2529   9
  -2 -23   5 195.405 37.0227  11
  -2 -23   5 361.092 67.2482  14
  -2  23   3 102953. 1608.65  19
   2 -23  -3 100093. 1594.33  16
  -2 -23   3 101895. 1647.36   2
  -2 -23   3 100430. 801.180  15
  -2 -23   3 97102.4 1574.19  16
  -2 -23   3 100322. 774.156  14
   2 -23  -3 100510. 776.781   9
  -2 -23   3 101443. 799.452   9
   2  23  -3 103720. 1621.65  19
   2 -23  -1 37.9912 56.1727  16
  -2 -23   1-13.5370 53.6030  16
  -2  23   1 85.2443 62.2171  19
   2  23  -1 98.2919 63.7053  19
   2 -23  -1 47.8844 24.8144   9
  -2 -23   1-12.0994 37.3512   9
  -2 -23   1-12.5200 69.6451   2
   2 -23   1 406.997 53.3786  14
  -2 -23  -1 416.945 57.7644   9
   2 -23   1 331.551 48.7494   9
  -2  23  -1 498.894 125.040  19
   2  23   1 416.277 100.017  19
   2 -23   1 362.529 95.5361  16
  -2 -23  -1 325.424 91.6167  16
  -2 -23  -3 2504.43 251.872  16
   2 -23   3 2493.47 121.549  11
   2 -23   3 2610.13 133.567   9
  -2  23  -3 2739.40 246.792  19
   2 -23   3 2488.99 125.947  14
   2 -23   3 2651.04 130.839   8
   2 -23   3 2508.92 121.079  15
  -2 -23  -3 2663.22 142.107   9
  -2 -23  -5 295.724 56.4947   9
   2 -23   5 269.821 47.9996  11
   2 -23   5 283.077 51.4602  15
   2 -23   5 193.368 42.3538  14
   2 -23   7 896.499 76.4466  11
  -2 -23  -7 855.672 78.1746   9
   2 -23   7 829.175 73.3541  14
   2 -23   7 869.786 76.5791  15
   2 -23   9 250.352 40.3064  15
  -2 -23  -9 173.862 31.8108   9
   2 -23   9 170.766 35.8841  14
   2 -23   9 152.987 34.0505  11
   2  23   9 215.841 38.8844  10
   2  23  11 950.808 58.2067  10
   2  23  11 810.491 45.7299   7
  -2 -24  12 30354.0 327.921  11
  -2 -24  12 29894.3 327.101  15
  -2 -24  12 30289.0 318.492  14
  -2 -24  10 64.1491 31.2684  15
  -2 -24  10 30.2983 27.3360  14
  -2 -24  10 37.9787 29.0043  11
  -2 -24   8 58338.5 623.618  15
  -2 -24   8 58472.0 610.512  14
  -2 -24   8 58474.6 580.976  11
  -2 -24   6 1054.94 89.9837  15
  -2 -24   6 1056.62 81.6326  11
  -2 -24   6 1095.73 90.1926  14
   2 -24  -4 10623.5 532.950  16
  -2 -24   4 10378.7 543.274   2
  -2 -24   4 10046.0 261.258  15
  -2 -24   4 9956.43 251.491  14
  -2  24   4 10241.8 522.883  19
  -2 -24   4 9886.70 512.873  16
   2  24  -4 10015.0 515.217  19
  -2 -24   4 9844.34 248.634   9
   2 -24  -4 10839.4 255.386   9
  -2 -24   2 117.300 28.3814  15
  -2 -24   2 93.1573 23.6875   9
   2 -24  -2 244.356 45.7894   9
  -2 -24   2 41.7609 53.9420   2
   2 -24  -2 324.521 91.2240  16
  -2 -24   2 108.485 60.7210  16
  -2  24   2 62.1468 62.5522  19
   2  24  -2 273.390 90.7026  19
   2 -24   0 476.716 59.5147   9
  -2 -24   0 349.936 50.0859   9
   2 -24   0 342.105 46.0057  14
  -2 -24   0 250.353 69.7184   2
   2 -24   0 215.087 85.6672  16
  -2 -24   0 285.266 92.7364  16
   2  24   0 484.266 119.355  19
  -2  24   0 238.642 86.6226  19
   2 -24   2 7165.73 219.947   9
  -2 -24  -2 7110.47 228.945   9
   2  24   2 6566.21 388.209  19
  -2  24  -2 7143.79 427.517  19
  -2 -24  -2 7280.91 436.024  16
   2 -24   2 7340.49 210.117  14
   2 -24   4 14673.1 292.419   8
   2 -24   4 14135.5 297.165  14
  -2 -24  -4 14415.8 326.233   9
   2 -24   4 13677.5 283.573  15
   2 -24   4 14084.6 291.917  11
   2 -24   6 7566.54 216.188  14
   2 -24   6 7276.06 209.889  11
  -2 -24  -6 7277.31 223.466   9
   2 -24   6 7934.01 218.649  15
   2  24   8 7361.49 200.420  10
   2 -24   8 7449.63 198.404  11
   2 -24   8 7781.09 201.933  14
   2 -24   8 7851.64 204.678  15
  -2 -24  -8 7593.23 199.403   9
   2  24  10 5559.99 145.795  10
   2 -24  10 5443.22 144.576  15
  -2 -25  13 1958.98 61.3471  15
  -2 -25  13 2102.46 67.4662  11
  -2 -25  11 85.5753 29.6683  14
  -2 -25  11 106.528 29.3380  11
  -2  25  11 70.5017 24.6715  20
  -2 -25  11 106.954 33.0135  15
  -2 -25   9 1491.78 96.7005  14
  -2 -25   9 1627.55 101.393  15
  -2 -25   9 1442.32 89.6988  11
  -2 -25   7 234.412 47.4504  14
  -2 -25   7 189.643 40.0755  11
  -2 -25   7 193.695 44.5828  15
  -2 -25   5 15831.2 318.108  14
  -2 -25   5 16275.7 333.287  15
   2 -25  -5 16131.4 304.434   9
  -2 -25   5 15974.5 308.837   9
  -2 -25   3 92.4101 28.2086  14
  -2 -25   3 23.3930 44.7692   2
  -2 -25   3 66.7764 29.4536  15
   2 -25  -3 136.718 83.6207  16
  -2 -25   3 70.0981 64.3616  16
   2 -25  -3 137.062 36.8179   9
  -2 -25   3 78.9920 30.5850   9
  -2  25   1 8047.30 461.447  19
  -2 -25   1 7132.62 436.580   2
  -2 -25   1 7396.86 226.786   9
   2  25  -1 8385.66 467.766  19
  -2 -25   1 7533.24 452.201  16
   2 -25  -1 7772.49 444.835  16
   2 -25  -1 7815.73 227.624   9
   2 -25   1 99.6884 32.3272  14
  -2 -25  -1 68.3465 33.6295   9
   2 -25   1 147.941 40.4748   9
  -2  25  -1 159.328 72.0094  19
  -2 -25  -1 161.073 94.6180  16
   2 -25   3 4105.91 167.338   9
   2 -25   3 4034.94 164.122   8
   2 -25   3 3898.73 157.716  14
  -2 -25  -3 3817.61 169.240   9
   2 -25   3 3830.62 146.734  15
  -2 -25  -5 1581.24 109.184   9
   2 -25   5 1533.73 95.5485  15
   2 -25   5 1466.06 96.4602  11
   2 -25   5 1594.64 101.125  14
   2 -25   7 66.4395 29.2377  15
   2 -25   7 80.2241 32.2794  11
   2 -25   7 32.3937 30.4007  14
  -2 -25  -7 71.5503 30.1323   9
  -2 -25  -9 45.8872 15.9821   9
   2 -25   9 36.6512 24.7406  14
   2  25   9 23.0799 20.1216  10
   2 -25   9 60.6817 25.4983  15
   2  25  11 778.433 44.1654  10
  -2 -26  12 10184.0 166.376  15
  -2 -26  12 10261.2 164.210  11
  -2 -26  12 10234.7 161.746  14
  -2 -26  10 84.3110 31.4073  15
  -2 -26  10 103.385 30.1190  11
  -2 -26  10 80.5231 33.5678  14
  -2 -26   8 14717.6 292.494  14
  -2 -26   8 14657.4 297.508  15
  -2 -26   8 14989.2 276.911  11
  -2 -26   6 3806.47 156.563  14
  -2 -26   6 3480.85 153.492  15
  -2 -26   6 3758.62 140.674  11
  -2 -26   4 109.327 38.2601  14
  -2 -26   4 88.9717 33.1214   9
  -2 -26   4 123.419 38.8072  15
   2 -26  -2 117.964 40.7108   9
  -2 -26   2 87.9776 34.4198   9
  -2 -26   2 114.477 34.5708  15
   2 -26   0 1608.16 106.104   9
   2 -26   0 1535.04 95.4768  14
  -2 -26   0 1534.95 107.477   9
   2 -26   2 1095.13 87.8640   9
   2 -26   2 1111.04 83.9374  14
   2 -26   2 1228.61 92.9910   8
  -2 -26  -2 965.127 87.4936   9
   2 -26   4 13576.2 286.937  14
   2 -26   4 12908.2 266.696  15
   2 -26   4 13356.5 267.808   8
  -2 -26  -4 13527.4 310.670   9
   2 -26   6 1542.49 92.6881  15
   2 -26   6 1485.45 94.9860  14
  -2 -26  -6 1431.99 96.3155   9
   2  26   8 3043.55 122.241  10
  -2 -26  -8 2729.07 108.809   9
   2 -26   8 2854.42 114.081  15
   2 -26   8 2861.70 117.920  14
   2  26  10 2936.78 93.5820  10
  -2  27  11 1512.38 67.6759  20
  -2 -27  11 1590.74 72.5696  14
  -2 -27  11 1534.60 68.6276  11
  -2 -27  11 1551.10 72.7154  15
  -2 -27   9 4244.02 144.980  14
  -2 -27   9 4048.01 130.869  11
  -2 -27   9 4009.34 142.941  15
  -2 -27   7 5762.30 183.828  14
  -2 -27   7 5448.27 182.329  15
  -2 -27   7 5489.19 163.206  11
  -2 -27   5 1759.68 108.788  15
  -2 -27   5 1749.02 105.133  14
   2 -27  -5 1699.41 99.1808   9
  -2 -27   5 1766.81 102.405   9
  -2 -27   3 40557.0 494.536  15
  -2 -27   3 40905.6 516.992   9
   2 -27  -3 40028.9 500.485   9
  -2 -27   3 41318.1 476.948  14
  -2 -27   1 10889.2 277.057   9
   2 -27  -1 10904.8 269.525   9
   2 -27   1 3258.69 149.867   9
  -2 -27  -1 3261.24 154.347   9
   2 -27   1 3295.98 140.028  14
   2 -27   3 834.555 71.3231   8
   2 -27   3 870.480 78.5501   9
   2 -27   3 939.671 75.5317  14
   2 -27   3 840.127 65.0242  15
  -2 -27  -3 952.696 86.0252   9
  -2 -27  -5 76.6082 30.8581   9
   2 -27   5 146.925 33.2661  15
   2 -27   5 155.023 37.9897  14
  -2 -27  -7 573.059 55.0563   9
   2  27   7 643.787 58.6361  10
   2 -27   7 633.739 59.6566  14
   2 -27   7 641.634 55.5810  15
   2  27   9 22.8792 16.4521  10
  -2 -28  10 233.451 31.2020  11
  -2 -28  10 289.157 37.7383  14
  -2  28  10 215.576 30.8868  20
  -2 -28  10 263.488 35.2425  15
  -2 -28   8 961.344 73.1984  14
   2 -28  -8 802.567 64.7048   8
  -2 -28   8 869.793 62.4361  11
  -2 -28   8 867.331 69.4740  15
  -2 -28   6 2242.05 115.118  14
  -2 -28   6 2274.25 117.123  15
  -2 -28   4 13921.2 276.852  14
   2 -28  -4 13460.7 278.171   9
  -2 -28   4 13725.4 287.128   9
  -2 -28   4 13105.8 279.026  15
   2 -28  -2 1317.52 94.8233   9
  -2 -28   2 1345.60 97.2583   9
   2 -28   0 890.836 80.4654   9
  -2 -28   0 982.184 85.3084   9
  -2 -28  -2 69.3313 32.0051   9
   2 -28   2 21.3362 24.1790   9
   2 -28   2 41.3324 31.8998   8
   2 -28   2 91.4443 32.6383  14
   2 -28   4 1417.38 82.8137  15
  -2 -28  -4 1541.88 101.382   9
   2 -28   4 1527.95 94.8120  14
   2 -28   6 552.703 51.1315  15
  -2 -28  -6 693.759 63.6252   9
   2 -28   6 649.975 62.1979  14
   2 -28   8 2094.31 86.6933  15
  -2 -28  -8 2152.19 83.3127   9
   2  28   8 2004.32 87.3403  10
   2 -28   8 2073.63 94.7963  14
  -2 -29  11 49.5288 14.5531  15
  -2 -29  11 73.3406 17.9882  14
  -2 -29  11 68.7493 13.0507  11
  -2 -29   9 5400.14 144.817  14
  -2 -29   9 5260.48 144.150  15
  -2 -29   9 5261.21 128.285  11
  -2 -29   7 5637.68 165.622  14
  -2 -29   7 5435.92 141.282  11
  -2 -29   7 5568.35 167.464  15
  -2 -29   5 7363.22 195.370  14
  -2 -29   5 7172.80 199.713  15
   2 -29  -5 7231.76 188.865   9
  -2 -29   5 6940.01 188.528   9
  -2 -29   3 1407.65 88.1573  15
  -2 -29   3 1359.39 92.6962   9
   2 -29  -3 1383.80 91.5070   9
   2 -29  -1 646.698 67.1493   9
  -2 -29   1 795.091 75.7813   9
   2 -29   1 2625.08 129.046   8
   2 -29   1 2219.61 115.458  14
  -2 -29  -1 2423.79 130.296   9
   2 -29   1 2586.67 130.114   9
   2 -29   3 2565.14 120.366  14
   2 -29   3 2585.84 116.659   8
  -2 -29  -3 2638.64 131.177   9
   2 -29   5 3715.74 125.222  15
   2 -29   5 3640.27 138.885  14
  -2 -29  -5 3646.60 142.285   9
  -2 -29  -7 2671.36 101.679   9
   2  29   7 2832.77 105.765  10
   2 -29   7 2795.83 99.8382  15
   2 -29   7 2516.49 105.900  14
   2  29   9 8.29544 11.5400  10
  -2  30  10 1352.25 59.1441  20
  -2 -30  10 1282.26 49.1580  11
  -2 -30  10 1438.52 61.9624  15
  -2 -30  10 1412.11 61.2063  14
  -2 -30   8 239.522 28.8450  11
  -2 -30   8 258.811 38.4299  15
  -2 -30   8 195.458 32.7419  14
   2 -30  -8 184.160 29.4902   8
  -2 -30   6 2122.07 100.654  14
  -2 -30   6 2064.52 101.514  15
   2 -30  -4 2964.95 124.533   9
  -2 -30   4 2787.79 123.573   9
  -2 -30   4 2878.11 115.282  14
  -2 -30   4 2834.31 118.115  15
  -2 -30   2 3542.46 148.336   9
   2 -30  -2 3522.34 143.873   9
   2 -30   0 384.437 53.3273   9
  -2 -30   0 369.263 54.7715   9
   2 -30   0 318.854 50.1026   8
   2 -30   2 412.576 52.7111   9
  -2 -30  -2 463.661 57.1864   9
   2 -30   2 421.318 53.9466   8
   2 -30   2 306.568 47.4804  14
  -2 -30  -4 1790.56 100.949   9
   2 -30   4 1607.34 94.1481  14
   2 -30   4 1661.25 79.9548  15
  -2 -30  -6 34.2693 19.6579   9
   2 -30   6 18.5977 16.3951  15
   2 -30   6-0.18495 24.0866  14
   2  30   6 16.3764 19.0292  10
   2  30   8 83.7336 17.6182  10
  -2  31   9 81.0889 20.1516  20
  -2 -31   9 112.340 25.8060  14
  -2 -31   9 92.5789 22.1814  15
  -2 -31   7 610.860 52.0203  15
   2 -31  -7 502.105 49.3928   8
  -2 -31   7 532.721 47.1848  14
   2 -31  -5 702.553 54.4298   9
  -2 -31   5 672.914 54.5641   9
  -2 -31   5 730.085 58.0629  14
  -2 -31   5 794.913 64.5411  15
  -2 -31   3 33.9252 25.3145   9
   2 -31  -3 31.2876 25.5913   9
  -2 -31   1 3971.52 153.123   9
   2 -31  -1 3996.50 149.421   9
   2 -31  -1 3610.07 150.404   8
   2 -31   1 15.4896 26.2210   8
   2 -31   1-8.61547 23.2584   9
  -2 -31  -1 31.2277 28.3948   9
   2 -31   3 75.4909 24.5760   8
   2 -31   3 64.2003 31.7059  14
  -2 -31  -3 55.5637 28.9880   9
   2 -31   5 1966.32 96.1097  14
  -2 -31  -5 1883.31 92.0541   9
  -2 -31  -7 371.369 31.8632   9
   2  31   7 291.567 31.3898  10
  -2  32   8 9.40848 15.2324  20
  -2 -32   8 63.3321 17.8590  15
  -2 -32   8 53.0780 19.8692  14
   2 -32  -6 544.337 53.3967   8
  -2 -32   6 630.170 47.2532  14
  -2 -32   6 665.208 50.8036  15
   2 -32  -4 117.512 37.6081   8
   2 -32  -4 94.7029 23.4166   9
  -2 -32   4 173.538 32.7042   9
   2 -32  -2 99.5563 35.2704   8
   2 -32  -2 86.1734 30.0254   9
  -2 -32   2 18.6487 22.3181   9
   2 -32   0 515.726 54.6733   8
   2 -32   0 496.893 54.5727   9
  -2 -32   0 463.227 53.7455   9
   2 -32   2 1306.32 75.2174   8
  -2 -32  -2 1429.14 89.0687   9
  -2 -32  -4 307.562 40.1469   9
   2  32   6 26.1843 16.3202  10
  -2 -32  -6 26.2096 16.8545   9
  -2  33   7 233.708 30.0549  20
  -2 -33   7 217.575 25.4879  15
  -2 -33   7 234.713 25.3363  14
   2 -33  -7 152.164 22.8587   8
  -2 -33   5 343.191 32.8377   9
   2 -33  -5 410.195 36.2521   9
  -2 -33   5 426.750 36.2540  14
   2 -33  -5 371.558 41.9970   8
  -2 -33   5 315.654 32.5846  15
   2 -33  -3 85.4803 24.5236   9
  -2 -33   3 77.3748 26.2067   9
   2 -33  -3 102.421 32.4975   8
  -2 -33   1 774.185 62.2875   9
   2 -33  -1 841.171 64.6120   9
   2 -33  -1 906.885 69.9090   8
  -2 -33  -1 591.194 56.6893   9
   2 -33   1 555.461 50.8188   8
  -2 -33  -3 1309.66 75.6045   9
   2 -33   3 1293.90 59.8999   8
  -2 -33  -5 22.9743 15.5620   9
   2  33   5 3.64840 15.4980  10
  -2  34   6 269.101 29.4978  20
   2 -34  -6 196.532 29.1904   8
  -2 -34   4 1527.22 67.8488   9
  -2  34   4 1501.75 71.5902  20
   2 -34  -4 1711.18 81.8944   8
  -2 -34   2 2385.85 98.2655   9
   2 -34  -2 2454.80 96.2315   9
  -2  34   2 2281.76 81.5477  20
   2 -34  -2 2524.08 102.855   8
  -2 -34   0-16.9956 18.6183   9
   2 -34   0 11.9067 23.9588   8
  -2 -34  -2 58.7538 22.2609   9
   2 -34   2 38.3206 18.4947   8
  -2 -34  -4 70.2200 18.1457   9
  -2  35   5-3.42638 13.4032  20
   2 -35  -5 8.37057 15.5353   8
  -2 -35   3 990.971 54.1901   9
   2 -35  -3 1044.40 61.6787   8
   2 -35  -1 222.237 35.3995   8
  -2 -35   1 222.006 32.3285   9
  -2 -35  -1 1660.00 76.8363   9
   2 -35   1 1551.65 67.0479   8
  -2 -35  -3 980.409 54.1572   9
   2 -36  -4 2099.23 69.8041   8
  -2 -36   2 9654.30 153.681   9
   2 -36  -2 10164.6 165.569   8
  -2 -36   0 1421.51 64.0660   9
   2 -36   0 1416.30 59.1561   8
  -2 -36  -2 8502.42 145.794   9
  -3   0  17 15.1899 17.2363  12
  -3   0  15 23.2351 29.9487  12
  -3   0  15 20.9496 23.6521   7
  -3   0  13 24.2248 34.7888  12
  -3   0  13 23.8732 31.9375   7
  -3   0  11 19.2037 72.4316  17
  -3   0  11 31.3513 32.3218  12
  -3   0  11-20.1351 36.4230   7
   3   0 -11 137.749 49.4093   3
   3   0 -11 58.6207 39.0937   4
   3   0  -9-3.88081 33.1233   3
  -3   0   9-38.5550 54.4101  17
   3   0  -7 50.2768 57.4487   3
  -3   0   7 58.0694 67.9958  17
  -3   0   5 13.2553 22.2451  18
  -3   0   5 16.1722 23.2726   2
   3   0  -5 108.370 57.7839   3
   3   0  -5 102.075 62.5763   4
   3   0  -3 38.7761 38.7625   3
   3   0  -3 70.4353 39.4700   4
  -3   0   3 26.4520 28.9265  18
   3   0  -1 668.198 67.8552   4
  -3   0   1 196.055 58.2892  18
  -3   0  -1 9.90751 29.2392  18
   3   0   1 6.35120 23.7380   1
   3   0   1 37.1570 20.2741   4
   3   0   3 53.2041 53.7392   1
  -3   0  -3 28.1844 52.9954  18
   3   0   5 26.2363 37.1936   1
  -3   0  -5 15.0419 34.8553  18
   3   0   7 74.3846 57.2414   1
  -3   0  -7 34.4220 50.1659  18
   3   0   9-13.7566 29.0293   6
  -3   0  -9-18.0121 44.5719   3
   3   0   9 46.9298 27.3512  10
   3   0   9 69.4343 28.5648   7
   3   0   9-12.3816 23.8233  13
   3   0  11 9.12086 26.9796  10
   3   0  11-6.36296 21.1507  12
   3   0  11-2.77114 24.4841   7
   3   0  11 50.2243 35.4242   6
   3   0  13 11.6699 18.0634   7
   3   0  13-14.3635 19.8077   6
   3   0  13 14.7463 17.5601  10
  -3  -1  16 27700.4 345.304  12
  -3   1  16 27794.0 342.616  12
  -3   1  16 28410.2 313.788   7
  -3   1  14 1255.03 92.1641  12
  -3  -1  14 1278.62 92.9190  12
  -3  -1  14 1128.44 81.1035   7
  -3   1  14 1189.74 85.5317   7
  -3   1  12 28914.8 963.110  17
  -3  -1  12 28084.9 940.749  17
  -3   1  12 28688.6 430.167   7
  -3  -1  12 27815.4 414.825   7
  -3  -1  12 28074.8 435.607  12
  -3   1  12 28299.6 438.454  12
   3  -1 -12 29780.9 868.194   4
   3   1 -12 28820.8 863.983   4
   3  -1 -12 30216.4 845.558   3
  -3  -1  10 3306.13 296.232  17
  -3   1  10 3581.76 312.311  17
  -3   1  10 3636.84 144.339   7
   3   1 -10 3590.10 279.426   4
  -3   1  10 3671.12 146.558  12
  -3  -1  10 3586.66 147.123  12
   3   1 -10 3794.01 269.345   3
   3  -1 -10 4009.69 285.847   3
  -3   1   8 8594.09 421.377  17
  -3  -1   8 8881.38 424.859  17
   3   1  -8 8330.37 369.539   4
   3  -1  -8 9050.73 379.264   3
   3   1  -8 8321.44 356.363   3
  -3  -1   6 5151.62 188.455   2
  -3  -1   6 5666.76 295.745  17
  -3   1   6 5634.58 298.208  17
   3   1  -6 5298.57 256.113   4
   3  -1  -6 5242.79 257.042   3
   3   1  -6 4862.38 244.326   3
  -3  -1   4 6064.82 206.308  18
  -3   1   4 6000.40 207.604  18
   3   1  -4 6584.64 240.580   4
   3  -1  -4 6300.20 229.625   4
   3   1  -4 6305.53 249.835   3
   3  -1  -4 6525.92 258.346   3
   3   1  -2 76.8820 38.9126   3
   3  -1  -2 132.349 46.1497   3
  -3  -1   2 182.014 49.2235  18
   3   1  -2 107.651 37.8047   4
   3  -1  -2 125.050 37.1652   4
  -3   1   2 183.792 57.3155  19
  -3  -1   0 18332.1 439.873  18
   3  -1   0 18003.7 320.557   4
   3   1   0 18364.1 356.023   4
   3   1   0 18051.7 367.696   1
  -3   1   0 17896.2 430.061  18
  -3  -1  -2 219650. 1652.21  18
   3   1   2 216842. 1370.38   4
  -3   1  -2 213649. 1624.78  18
   3  -1   2 223226. 1524.57   1
   3   1   4 126687. 1295.15   1
  -3  -1  -4 125458. 1386.61  18
  -3   1  -4 123436. 1365.25  18
   3  -1   6 17474.2 575.132   1
   3   1   6 18038.6 572.521   1
  -3  -1  -6 18256.5 583.370  18
  -3   1  -6 19046.5 590.348  18
   3  -1   8 9817.94 253.484  13
   3   1   8 9697.73 256.775  13
   3  -1   8 9767.34 256.768   7
   3   1   8 9636.55 259.846   7
   3   1   8 9370.22 229.365  10
   3  -1   8 9503.41 229.830  10
   3   1   8 9687.56 481.435   1
   3  -1   8 9174.23 474.747   1
   3   1   8 9796.88 261.215   5
   3  -1   8 9798.48 261.108   5
   3   1   8 9467.09 252.000   6
   3  -1   8 9539.04 252.678   6
   3  -1  10 1390.52 101.634   6
   3   1  10 1460.53 106.185   6
   3  -1  10 1500.12 102.451   7
   3   1  10 1441.53 103.476   7
   3  -1  10 1474.34 96.0296  10
   3   1  10 1446.40 95.2710  10
   3  -1  12 874.187 75.9206   6
   3   1  12 831.226 73.2546   6
   3  -1  12 706.043 61.9853  10
   3   1  12 765.675 64.3186  10
   3  -1  12 761.618 63.5787   7
   3   1  12 759.993 65.2397   7
   3   1  12 764.988 65.3664  12
   3  -1  12 714.607 60.1326  12
   3  -1  14 86.9473 20.8807  10
   3   1  14 94.6265 21.5159  10
   3   1  14 76.7882 21.7471   6
   3  -1  14 66.7342 21.6612   6
  -3  -2  17 104.810 21.0663  12
  -3   2  17 101.704 23.1200  12
  -3  -2  15 2385.21 100.732   7
  -3   2  15 2373.56 109.045   7
  -3  -2  15 2478.26 117.924  12
  -3   2  15 2342.94 112.995  12
  -3  -2  13 11766.7 261.536   7
  -3   2  13 12004.1 276.431   7
  -3  -2  13 12034.6 283.938  12
  -3   2  13 12058.1 282.926  12
  -3   2  11 11202.7 581.368  17
  -3  -2  11 11337.0 576.178  17
   3   2 -11 11478.6 482.269   3
   3  -2 -11 11247.7 510.869   3
  -3  -2  11 11938.7 261.972  11
   3   2 -11 11843.8 533.624   4
  -3   2  11 11269.6 269.406  12
  -3  -2  11 11337.2 270.460  12
  -3   2  11 11364.8 266.746   7
  -3  -2  11 11673.8 260.473   7
   3  -2  -9 25351.1 688.995   3
   3   2  -9 25528.9 650.613   3
   3   2  -9 25293.7 692.981   4
  -3   2   9 23828.5 756.615  17
  -3  -2   9 24356.7 749.332  17
   3   2  -7 43983.9 756.767   3
   3  -2  -7 41906.0 779.569   3
  -3  -2   7 42104.7 854.880  17
  -3   2   7 41497.1 865.105  17
   3   2  -7 44030.3 788.449   4
  -3  -2   5 273792. 1415.43   2
  -3   2   5 268327. 1826.94  19
   3   2  -5 266124. 1664.76   3
   3  -2  -5 273348. 1736.59   3
  -3  -2   5 268084. 1210.12  18
  -3   2   5 268395. 1303.89  18
  -3   2   5 265248. 1902.47  17
   3   2  -5 280702. 1689.52   4
   3  -2  -5 259157. 1606.50   4
  -3   2   3 126427. 1110.90  19
   3   2  -3 124338. 1055.56   3
   3  -2  -3 119986. 1057.62   3
  -3  -2   3 122325. 985.747  18
  -3   2   3 124770. 1005.09  18
   3   2  -3 123073. 996.127   4
   3  -2  -3 121732. 906.234   4
  -3   2   1 187293. 1192.86  19
   3  -2  -1 188949. 1291.92   3
  -3  -2   1 181072. 1318.56  18
  -3   2   1 183833. 1327.04  18
   3   2  -1 185628. 1157.95   4
   3  -2  -1 188457. 987.528   4
  -3  -2  -1 578.766 85.4998  18
  -3   2  -1 488.083 77.7323  18
   3  -2   1 492.251 72.7447   1
   3   2   1 580.259 71.4257   1
   3   2   1 557.732 72.6276   4
   3  -2   1 597.751 60.6834   4
  -3   2  -1 488.645 54.1325  19
   3   2   3 42068.6 679.830   1
   3  -2   3 40846.6 722.733   1
  -3   2  -3 37737.1 719.270  18
  -3  -2  -3 38726.9 739.580  18
   3   2   5 31777.6 690.650   1
   3  -2   5 30767.9 718.926   1
  -3   2  -5 30153.5 703.306  18
  -3  -2  -5 29096.3 707.684  18
   3   2   7 3028.88 250.110   1
   3  -2   7 2929.69 254.031   1
  -3   2  -7 3370.74 256.245  18
  -3  -2  -7 3223.01 254.420  18
   3  -2   9 867.789 75.3732  10
   3   2   9 867.136 73.2606  10
  -3  -2  -9 815.349 173.233   3
   3   2   9 817.879 80.7232  13
   3  -2   9 920.278 81.1408  13
   3  -2   9 770.931 75.9947   7
   3   2   9 847.961 83.0457   7
   3  -2   9 661.900 136.339   1
   3  -2   9 883.161 81.2771   6
   3   2   9 929.859 84.3492   6
   3  -2  11 1551.32 97.3612   7
   3   2  11 1535.22 102.455   7
   3  -2  11 1636.10 108.408   6
   3   2  11 1497.34 95.4031  10
   3  -2  11 1457.23 93.1487  10
   3   2  11 1618.70 108.243   6
   3   2  13 697.880 56.5908   7
   3  -2  13 699.338 60.9155   6
   3   2  13 785.028 62.9299   6
   3   2  13 562.440 49.5071  12
   3  -2  13 671.542 52.5553  10
   3   2  13 689.504 53.5194  10
  -3   3  16 6312.14 162.387  12
  -3  -3  16 6222.27 161.128  12
  -3   3  16 6277.09 154.331   7
  -3  -3  14 1532.09 100.987  12
  -3   3  14 1692.25 104.629  12
  -3   3  14 1592.62 100.927   7
  -3  -3  14 1605.65 90.2411   7
  -3  -3  12 18453.7 327.695   7
  -3   3  12 18403.3 349.747   7
   3  -3 -12 18872.1 684.315   3
  -3  -3  12 19066.3 333.767  11
  -3   3  12 18620.4 783.354  17
  -3  -3  12 18272.2 747.316  17
  -3  -3  12 18324.3 351.052  12
  -3   3  12 18589.9 352.705  12
   3   3 -10 677.919 124.839   4
  -3  -3  10 987.937 80.1429  12
  -3   3  10 906.097 75.3957  12
   3   3 -10 774.514 120.088   3
   3  -3 -10 865.634 137.696   3
  -3   3  10 886.385 75.9797   7
  -3   3  10 882.868 162.460  17
  -3  -3  10 860.503 154.665  17
   3   3  -8 23605.6 580.640   3
   3  -3  -8 23767.7 633.088   3
  -3   3   8 23534.0 702.798  17
  -3  -3   8 24148.5 691.579  17
   3   3  -8 22733.0 619.240   4
   3   3  -6 89308.4 1047.15   4
   3   3  -6 90341.0 1009.15   3
   3  -3  -6 89365.2 1079.25   3
  -3  -3   6 88935.2 1156.44  17
  -3   3   6 87505.5 1180.78  17
  -3  -3   6 89559.1 895.064   2
  -3   3   6 89693.3 1122.32  19
  -3   3   4 1663.82 139.730  19
   3  -3  -4 1833.25 120.880   4
   3   3  -4 1714.48 130.949   4
  -3  -3   4 1731.83 114.492  18
   3   3  -4 1811.09 133.606   3
   3  -3  -4 1642.95 130.894   3
  -3   3   4 1718.42 115.689  18
  -3   3   2 45354.4 633.633  19
   3  -3  -2 42108.9 482.081   4
   3   3  -2 45645.6 605.452   4
  -3  -3   2 44565.1 635.144  18
  -3   3   2 43601.4 631.544  18
   3  -3  -2 43403.6 621.367   3
  -3   3   0 1926.48 146.398  18
   3   3   0 1960.33 115.158   1
  -3  -3   0 1829.28 142.153  18
   3  -3   0 2050.20 96.5713   4
   3   3   0 1794.08 122.005   4
  -3  -3   0 1855.46 118.545  16
  -3   3   0 1922.17 116.842  19
  -3  -3  -2 2147.85 167.225  18
   3   3   2 1998.11 143.212   4
   3   3   2 2221.16 141.710   1
   3  -3   2 2178.17 159.421   1
  -3   3  -2 2113.88 165.297  18
  -3   3  -2 2264.58 100.576  19
  -3   3  -4 29874.9 674.048  18
  -3  -3  -4 29773.1 691.274  18
   3   3   4 31352.5 622.947   1
   3  -3   4 29589.9 669.921   1
  -3   3  -6 9312.94 408.378  18
  -3  -3  -6 9445.39 427.131  18
   3  -3   6 9423.56 432.909   1
   3   3   6 9748.54 409.594   1
   3  -3   8 68.1431 35.4772  13
   3   3   8 53.2752 33.4200  13
   3  -3   8 18.7213 28.6525   5
   3   3   8 15.7528 30.4198   5
   3  -3   8 51.7593 47.6291   1
   3  -3   8 35.6008 23.1337  10
   3   3   8 14.7442 24.5381  10
   3  -3   8 24.0153 29.3884   6
   3   3   8 170.569 43.2131   6
   3  -3   8 55.0782 52.4414   7
   3   3   8 5.15398 25.4287   7
   3   3  10 153.489 42.6782   6
   3  -3  10 101.921 33.1821   6
   3  -3  10 129.809 34.4073   7
   3   3  10 133.711 42.3752   7
   3   3  10 160.227 41.6956  13
   3   3  10 151.322 36.7495  10
   3  -3  10 147.283 38.1356  10
   3   3  12 35.0062 24.8509   7
   3   3  12 45.3186 27.3760   6
   3  -3  12 58.3822 31.7237   6
   3   3  12 63.7252 25.0508  10
   3  -3  12 49.9223 25.6652  10
   3   3  12 32.8369 21.9311  12
   3   3  14 2679.49 91.4583   6
   3   3  14 2534.68 83.8423  10
   3   3  14 2545.36 77.8550   7
  -3   4  17 514.159 35.5909   7
  -3   4  17 560.711 40.1773  12
  -3  -4  17 587.786 41.6024  12
  -3   4  15 1285.13 84.3926   7
  -3  -4  15 1319.36 85.6473  12
  -3   4  15 1291.56 84.6451  12
  -3   4  13 323.439 55.5983   7
  -3  -4  13 286.675 43.6378  11
  -3  -4  13 343.239 46.1783  10
  -3  -4  13 274.911 47.5626  12
  -3   4  13 221.729 43.7492  12
  -3   4  11 2714.64 132.272  12
  -3  -4  11 2752.50 134.979  12
   3   4 -11 2634.29 254.067   4
   3  -4 -11 2492.84 245.675   3
  -3  -4  11 2869.97 288.440  17
  -3   4  11 2891.77 300.918  17
  -3   4  11 2654.70 131.597   7
  -3  -4  11 2720.77 123.144   7
  -3  -4  11 2813.88 133.748  11
   3   4  -9 3209.52 226.815   3
   3  -4  -9 3421.40 258.786   3
  -3  -4   9 3686.88 292.479  17
  -3   4   9 3158.63 280.749  17
   3   4  -9 3235.70 245.924   4
  -3  -4   7 61512.7 821.617   2
   3   4  -7 61417.9 937.903   4
  -3  -4   7 60144.7 1011.89  17
  -3   4   7 58171.7 1043.00  17
   3   4  -7 59446.4 858.092   3
   3  -4  -7 59258.3 947.733   3
   3   4  -5 3499.46 189.993   3
   3  -4  -5 3614.52 208.789   3
   3   4  -5 3418.87 200.479   4
  -3  -4   5 3371.65 141.919  18
  -3   4   5 3516.53 225.115  17
  -3   4   5 3670.26 165.484  18
  -3   4   5 3814.98 221.988  19
   3  -4  -3 1946.08 141.154   3
   3   4  -3 1947.52 135.395   3
   3   4  -3 1875.34 131.650   4
   3  -4  -3 1873.72 107.770   4
  -3  -4   3 1700.65 122.406  18
  -3   4   3 1899.55 128.931  18
  -3   4   3 1774.15 135.817  19
  -3   4   1 1203.33 102.246  19
   3  -4  -1 1371.90 114.518   3
  -3  -4   1 1515.25 126.081  18
  -3   4   1 1013.59 106.950  18
   3   4  -1 1374.32 112.729   4
   3  -4  -1 1414.30 77.3755   4
  -3  -4   1 1028.39 95.8341  16
  -3   4  -1 8353.24 229.095  19
  -3  -4  -1 7899.57 239.272  16
  -3  -4  -1 7993.28 312.718  18
   3  -4   1 7917.23 291.194   1
   3   4   1 8555.27 248.598   1
   3   4   1 8103.87 274.739   4
  -3   4  -1 7627.36 302.481  18
   3   4   3 8137.44 286.830   1
   3  -4   3 8097.25 334.869   1
  -3   4  -3 8236.58 341.101  18
  -3  -4  -3 7657.74 339.056  18
   3   4   5 428.033 79.4334   1
   3  -4   5 521.642 101.657   1
  -3  -4  -5 468.551 96.4945  18
  -3   4  -5 342.270 78.1744  18
  -3  -4  -7 5604.78 342.167  18
   3   4   7 5577.70 190.163  13
   3   4   7 5226.71 178.939   6
   3  -4   7 5128.91 176.202   6
   3  -4   7 5247.98 184.780   5
   3   4   7 5297.42 184.169   5
   3   4   7 5359.36 326.026   1
   3  -4   7 5268.85 350.719   1
   3  -4   9 1232.15 85.7735  10
   3   4   9 1311.04 91.5687  10
   3   4   9 1335.18 103.242  13
   3  -4   9 1156.61 186.122   1
  -3  -4  -9 1423.48 205.387   3
   3   4   9 1231.15 100.639   7
   3  -4   9 1201.93 94.1042   6
   3   4   9 1311.03 98.8073   6
   3   4  11 398.608 50.9216  10
   3  -4  11 372.405 49.5852  10
   3   4  11 384.178 55.6135   7
   3  -4  11 382.645 55.5756   6
   3   4  11 386.716 55.7277   6
   3   4  13-22.4984 24.3117   6
   3  -4  13 35.3319 22.2375   6
   3  -4  13-5.24679 16.2433  10
   3   4  13-17.7776 20.4159  10
   3   4  13 7.14725 18.6810  12
   3   4  13 10.4119 21.1643   7
  -3   5  16 712.027 55.7667  12
  -3  -5  16 631.351 52.2948  12
  -3   5  16 645.615 52.0854   7
  -3  -5  14 1643.63 101.760  12
  -3   5  14 1555.25 99.0707  12
  -3  -5  14 1612.53 88.1478  11
  -3   5  14 1729.79 104.530   7
  -3  -5  12 1449.24 102.157  12
  -3   5  12 1499.27 101.913  12
  -3  -5  12 1423.99 87.1955  10
  -3  -5  12 1372.46 195.621  17
  -3  -5  12 1569.53 101.968  11
  -3   5  12 1588.85 105.728   7
  -3   5  10 14041.7 631.365  17
  -3  -5  10 15011.4 615.158  17
  -3   5  10 15241.0 305.449   7
   3  -5 -10 15782.8 597.075   3
   3   5 -10 15266.9 571.280   4
  -3  -5  10 15071.7 299.764  12
  -3   5  10 14987.1 294.728  12
  -3  -5  10 14194.1 289.471  11
   3   5  -8 5406.33 307.190   4
  -3  -5   8 5501.16 328.649  17
  -3   5   8 5203.02 337.647  17
  -3  -5   8 5581.44 269.053   2
   3   5  -8 5362.45 274.672   3
   3  -5  -8 5680.31 320.209   3
  -3   5   6 49490.1 847.512  19
  -3  -5   6 51219.9 747.228   2
   3   5  -6 51019.9 816.823   4
  -3  -5   6 51231.6 872.491  17
   3   5  -6 51554.9 752.611   3
   3  -5  -6 52285.1 846.398   3
  -3  -5   4 48.5433 36.1454  18
  -3   5   4 43.5920 29.2649  18
   3   5  -4 129.919 43.0002   3
   3  -5  -4 146.469 47.8140   3
  -3   5   4 18.1310 32.3674  19
   3   5  -4 128.516 39.4167   4
   3  -5  -4 125.313 36.3767   4
   3  -5  -2 1134.16 104.014   3
  -3  -5   2 1226.15 114.666  18
  -3   5   2 950.904 101.955  18
  -3   5   2 1121.97 106.115  19
   3  -5  -2 1042.25 69.6223   4
   3   5  -2 1058.87 99.8812   4
  -3  -5   2 1054.18 103.291  16
  -3   5   0 7240.66 286.164  18
  -3  -5   0 7290.64 293.630  18
   3   5   0 7431.03 207.996   1
  -3   5   0 7368.04 238.115  19
   3   5   0 7838.37 269.797   4
   3  -5   0 7527.25 143.231   4
  -3  -5   0 7211.95 246.698  16
  -3   5  -2 2501.27 180.520  18
  -3  -5  -2 2548.37 191.752  18
   3   5   2 2980.36 156.234   1
   3  -5   2 2679.29 184.629   1
  -3   5  -2 2415.80 118.647  19
   3   5   2 3073.53 187.590   4
  -3  -5  -4 425.425 91.0595  18
  -3   5  -4 602.237 102.049  18
   3  -5   4 607.789 103.830   1
   3   5   4 626.404 88.5431   1
  -3   5  -6 10013.1 425.596  18
  -3  -5  -6 9985.02 450.550  18
   3  -5   6 10540.0 470.898   1
   3   5   6 10192.7 411.394   1
   3  -5   8 1713.28 216.088   1
   3   5   8 1637.69 110.590  13
   3  -5   8 1657.67 95.7839  10
   3   5   8 1571.12 95.2506  10
   3   5   8 1554.17 105.456   5
   3  -5   8 1633.34 106.459   6
   3  -5   8 1636.76 109.926   5
   3   5   8 1829.80 112.434   6
   3   5   8 1657.19 113.805   7
   3   5  10 2217.45 131.439  13
   3   5  10 2201.70 126.463   6
   3  -5  10 2338.32 116.410  10
   3   5  10 2114.94 114.015  10
   3  -5  10 2022.53 120.647   6
   3   5  10 2104.90 126.882   7
   3   5  12 9.24281 21.5221  10
   3  -5  12 0.37798 19.8760  10
   3   5  12 6.97269 26.9817   7
   3   5  12-10.2702 26.9090   6
   3  -5  12 19.0814 27.0508   6
   3   5  14 115.634 22.0352   7
   3   5  14 87.2360 19.4961   6
   3   5  14 75.6893 17.7715  12
   3   5  14 85.3821 19.4517  10
  -3   6  17 1715.68 63.3582   7
  -3  -6  17 1689.92 62.9585  12
  -3   6  17 1578.89 61.9712  12
  -3   6  15 787.474 66.6219   7
  -3   6  15 747.645 62.8802  12
  -3  -6  15 703.782 63.8729  12
  -3  -6  13 4309.19 169.010  12
  -3   6  13 4387.84 168.406  12
  -3  -6  13 4301.80 157.754  11
  -3   6  13 4426.63 172.824   7
  -3   6  11 2147.11 120.562   7
  -3  -6  11 2286.72 120.898  11
  -3  -6  11 2177.41 120.236  12
  -3   6  11 1927.74 110.343  12
  -3  -6  11 2148.28 106.424  10
   3   6 -11 2142.18 230.090   4
  -3  -6  11 2248.82 247.721  17
  -3   6  11 2337.04 277.654  17
   3  -6 -11 2257.23 243.200   3
   3   6  -9 9150.67 422.147   4
   3  -6  -9 9226.05 440.557   3
  -3  -6   9 9572.65 460.481  17
  -3   6   9 9135.34 479.696  17
  -3   6   7 6.27980 37.6380  19
   3   6  -7 5.70132 36.5814   4
  -3  -6   7-1.19014 22.7196   2
  -3  -6   7 19.6420 34.7105  17
  -3   6   7-11.2665 38.8449  17
   3   6  -7 56.0333 34.4200   3
   3  -6  -7 17.0226 32.5331   3
   3   6  -5 8583.79 319.088   4
  -3   6   5 8689.52 358.389  17
   3   6  -5 8356.92 288.190   3
  -3   6   5 8193.29 331.863  19
  -3  -6   5 8361.81 240.932  18
   3   6  -3 2166.02 150.071   4
   3  -6  -3 2169.19 113.061   4
   3  -6  -3 2036.30 145.481   3
  -3  -6   3 2128.02 154.331  16
  -3   6   3 2383.65 163.280  19
  -3  -6   3 2089.71 140.759  18
  -3  -6   1 56683.3 795.493  18
   3  -6  -1 55509.4 381.978   4
   3   6  -1 54137.0 721.850   4
  -3  -6   1 56731.5 729.775  16
   3  -6  -1 55703.0 710.994   3
   3   6  -1 56603.7 525.567   1
  -3   6   1 56748.9 714.318  19
  -3  -6  -1 6382.24 291.992  18
  -3   6  -1 6579.14 221.202  19
  -3   6  -1 6728.73 286.165  18
   3  -6   1 6886.22 284.109   1
   3   6   1 6604.70 202.555   1
  -3  -6  -1 6470.87 234.718  16
   3   6   1 6879.85 272.844   4
  -3  -6  -3 787.272 78.2011  16
  -3   6  -3 907.854 118.097  18
   3   6   3 793.832 86.0941   1
   3  -6   3 962.403 120.844   1
  -3  -6  -3 731.541 112.501  18
   3   6   3 759.486 109.465   4
  -3   6  -5 3947.05 264.804  18
  -3  -6  -5 4268.45 287.692  18
   3  -6   5 4417.89 290.979   1
   3   6   5 4299.13 240.581   1
   3  -6   7 3580.87 296.916   1
  -3  -6  -7 3601.68 280.948  18
   3   6   7 3933.57 163.239  13
   3  -6   7 3553.34 140.245  15
   3   6   7 3936.70 145.911  10
   3  -6   7 3718.88 151.047   6
   3   6   7 3759.90 153.247   6
   3   6   7 3880.35 157.613   5
   3  -6   7 3742.69 155.233   5
   3   6   9 236.720 45.5232   7
   3   6   9 245.944 44.1248  10
   3  -6   9 214.400 34.8726  10
   3   6   9 272.789 51.1060  13
   3   6   9 230.829 45.9800   6
   3  -6   9 189.151 42.7618   6
   3  -6   9 115.229 68.4407   1
   3  -6  11 71.2234 29.0365   6
   3   6  11 40.9550 25.0332   6
   3   6  11 102.967 29.9702  10
   3  -6  11 94.7486 30.9154  10
   3   6  11 86.8132 32.1756   7
   3   6  13 756.518 58.4481   6
   3  -6  13 613.897 54.3966   6
   3   6  13 708.516 58.0878   7
   3   6  13 758.951 56.5982  10
   3   6  13 662.746 55.2659  12
  -3   7  16 470.017 46.1512   7
  -3  -7  16 457.218 44.0797  12
  -3   7  16 424.845 40.1931  12
  -3  -7  14 115.936 40.2327  12
  -3   7  14 106.702 34.3730  12
  -3  -7  14 97.1380 27.8020  11
  -3   7  14 75.8744 32.4931   7
  -3  -7  12 766.636 73.2673  11
  -3   7  12 946.189 83.9138   7
  -3  -7  12 842.610 77.8178  12
  -3   7  12 1044.29 84.9263  12
  -3  -7  10 666.035 62.7443  14
   3  -7 -10 627.017 113.631   3
  -3  -7  10 747.318 68.6793  12
  -3   7  10 787.303 70.3412  12
  -3  -7  10 718.811 67.6582  11
  -3   7  10 774.912 72.0636   7
  -3   7  10 710.532 143.358  17
  -3  -7  10 756.789 143.957  17
   3   7 -10 760.061 130.117   4
  -3   7   8 6457.88 351.138  19
  -3  -7   8 6157.34 308.405   2
   3  -7  -8 6433.69 349.144   3
  -3   7   8 6252.69 375.523  17
  -3  -7   8 6155.96 344.328  17
   3   7  -8 6530.50 339.868   4
  -3  -7   6 741.061 97.9379   2
   3  -7  -6 631.472 100.773   3
  -3   7   6 752.271 119.560  17
  -3   7   6 742.342 110.534  19
  -3  -7   6 746.613 108.399  17
   3   7  -6 606.498 84.2106   3
   3   7  -6 649.629 100.795   4
  -3  -7   4 41608.7 717.591  16
   3   7  -4 41311.7 680.571   4
  -3   7   4 41586.3 720.630  19
   3  -7  -4 41221.2 687.095   3
  -3  -7   4 40683.2 605.105  18
  -3  -7   2 12438.4 362.250  16
   3   7  -2 11670.8 347.853   4
   3  -7  -2 12268.9 214.589   4
  -3   7   2 12808.7 366.412  19
  -3  -7   2 12876.7 376.638  18
   3  -7  -2 12887.7 353.670   3
   3   7   0 55.7460 19.2632   1
  -3  -7   0 159.871 47.5607  16
  -3   7   0 252.454 55.0640  19
  -3  -7   0 172.321 62.0176  18
   3   7   0 75.5467 39.4052   4
   3   7   2 25508.2 578.283   4
   3   7   2 26855.9 424.340   1
   3  -7   2 26588.8 600.800   1
  -3   7  -2 27491.1 615.941  18
  -3  -7  -2 26799.8 488.553  16
  -3   7  -2 27548.9 446.910  19
  -3  -7  -2 26140.8 627.913  18
   3  -7   4 16.7174 36.8742   1
   3   7   4-3.40591 28.3916   1
  -3  -7  -4-22.9664 49.6180  18
  -3   7  -4 23.6224 31.1676  18
   3  -7   6 246.296 83.5830   1
  -3  -7  -6 222.344 71.0459  18
  -3   7  -6 187.560 63.7431  18
   3   7   8 1234.45 97.6446  13
   3   7   8 1112.77 95.0431   7
   3   7   8 1136.74 81.5183  10
   3  -7   8 1163.03 81.4702  10
   3  -7   8 1194.65 90.9190   6
   3   7   8 1141.58 89.5640   6
   3  -7   8 1222.95 80.5771  11
   3  -7   8 1433.65 203.002   1
   3   7  10 967.063 90.5582   7
   3  -7  10 922.197 83.0397   6
   3   7  10 845.992 80.0316   6
   3   7  10 1031.41 82.5190  10
   3  -7  10 942.924 74.9922  10
   3   7  10 986.779 90.2535  13
   3   7  12 158.027 34.4431   7
   3   7  12 131.387 30.1588  10
   3  -7  12 177.121 32.9292  10
   3   7  12 143.652 33.8242   6
   3  -7  12 171.717 38.2308   6
   3   7  14 1577.54 62.6648  10
   3   7  14 1411.81 57.5755  12
   3   7  14 1665.37 65.9070   7
   3   7  14 1619.56 62.8058   6
  -3   8  17 29.8969 13.1975  12
  -3   8  17 17.4795 14.6690   7
  -3   8  15 2449.87 111.949   7
  -3  -8  15 2142.95 86.8173  11
  -3   8  15 2356.62 104.936  12
  -3  -8  15 2232.69 104.471  12
  -3  -8  13 115.350 38.1942  12
  -3   8  13 67.9886 34.7537  12
  -3   8  13 54.0256 39.4692   7
  -3  -8  13 62.1268 28.0426  11
  -3  -8  11 413.929 56.0330  14
  -3  -8  11 382.865 57.5372  12
  -3   8  11 429.298 56.5663  12
   3   8 -11 346.769 105.574   4
  -3  -8  11 343.956 51.2005  11
  -3   8  11 511.067 131.920  17
  -3   8  11 446.080 59.1894   7
   3  -8 -11 284.286 80.4813   3
   3  -8  -9 149.650 57.8497   3
  -3   8   9 82.3953 48.8217  17
  -3  -8   9 128.422 62.1822  17
  -3  -8   9 35.3765 43.7269   2
   3   8  -9 135.461 69.8702   4
  -3  -8   7 6540.83 330.547  17
  -3   8   7 6375.30 358.040  17
  -3  -8   7 6442.20 311.874   2
   3   8  -7 6816.06 275.114   3
   3  -8  -7 6709.82 339.797   3
  -3   8   7 5831.55 323.077  19
   3   8  -7 6510.22 323.418   4
  -3   8   5 6847.96 315.386  19
  -3   8   5 7051.69 329.528  17
  -3  -8   5 7013.92 305.919  17
   3  -8  -5 7440.71 316.786   3
   3   8  -5 6645.06 259.152   3
   3   8  -5 7171.10 304.466   4
  -3  -8   3 3034.97 191.979  16
  -3  -8   3 2812.72 174.955  18
   3  -8  -3 3403.76 135.065   4
   3   8  -3 3451.07 198.309   4
   3  -8  -3 3424.38 194.624   3
  -3   8   3 3017.57 191.100  19
  -3  -8   1 5541.23 243.366  16
   3   8  -1 5006.61 236.205   4
  -3  -8   1 5609.34 265.394  18
   3  -8  -1 5100.05 219.503   3
  -3   8   1 5623.25 242.474  19
  -3   8  -1 11452.7 317.675  19
   3   8   1 11092.2 368.321   4
   3  -8   1 11401.9 380.582   1
  -3  -8  -1 11534.9 338.542  16
  -3  -8  -1 10714.1 397.372  18
  -3  -8  -3 20324.6 434.996  16
  -3   8  -3 20804.9 571.073  18
   3   8   3 20447.1 554.473   4
   3  -8   3 19999.0 566.009   1
  -3  -8  -3 20550.1 598.718  18
  -3   8  -5 7619.47 373.504  18
  -3  -8  -5 7745.67 399.505  18
   3  -8   5 8133.59 407.908   1
   3  -8   7 15872.8 637.779   1
   3  -8   7 15465.9 296.689  15
   3   8   7 15427.2 309.677   5
   3   8   7 15132.9 323.201  13
   3   8   7 15888.0 316.934   6
   3  -8   7 15540.4 313.894   5
   3  -8   7 15705.8 310.247   6
   3   8   7 15632.1 294.801  10
   3  -8   7 15125.2 280.365  11
   3  -8   7 15865.5 285.066  10
  -3  -8  -7 15991.3 605.769  18
   3   8   9 3419.03 163.917  13
   3   8   9 3397.03 156.501   6
   3   8   9 3567.15 164.936   7
   3  -8   9 3554.66 157.614   6
   3   8   9 3418.68 146.910  10
   3  -8   9 3522.85 142.993  10
   3   8  11 2241.60 120.343   6
   3   8  11 2272.05 116.409  10
   3  -8  11 2253.08 107.799  10
   3  -8  11 2172.92 118.591   6
   3   8  11 2203.49 123.623   7
   3   8  13 740.189 57.0047   7
   3   8  13 755.919 53.2531  10
   3   8  13 719.999 54.0580   6
   3   8  13 724.084 55.7937  12
  -3   9  16 198.483 32.4720   7
  -3  -9  16 182.214 29.6845  12
  -3   9  16 189.089 25.9089  12
  -3   9  14 3786.72 141.022  12
  -3  -9  14 3724.45 145.627  12
  -3   9  14 3847.70 151.088   7
  -3  -9  14 3719.55 135.763  11
  -3  -9  12 3538.21 155.018  12
  -3   9  12 3472.41 147.398  12
  -3  -9  12 3617.24 154.534  11
  -3   9  12 3460.16 155.846   7
   3   9 -10 3865.65 296.409   4
  -3  -9  10 4182.75 157.478  15
  -3   9  10 4299.00 158.585  12
  -3  -9  10 3985.49 160.700  12
  -3   9  10 4213.49 166.262   7
   3  -9 -10 3805.54 306.718   3
  -3  -9  10 4194.03 161.475  14
  -3  -9  10 4028.01 162.667  11
  -3   9  10 3718.64 330.117  17
  -3   9   8 368.879 96.8480  19
  -3  -9   8 361.515 90.7926  17
  -3   9   8 348.708 98.4359  17
  -3  -9   8 269.179 71.2559   2
   3   9  -8 347.772 91.1088   4
   3  -9  -8 356.292 85.5077   3
  -3   9   6 26.8806 44.5980  19
  -3  -9   6 51.6817 47.3645   2
  -3  -9   6 80.2570 38.7627  17
  -3   9   6 133.744 64.7832  17
   3   9  -6 45.0300 39.8661   4
   3   9  -6 62.6088 35.4664   3
   3  -9  -6 35.8538 41.8636   3
   3   9  -4 3365.16 206.975   4
  -3  -9   4 3144.70 209.053  16
   3  -9  -4 3154.20 201.890   3
  -3   9   4 3367.20 217.343  17
  -3   9   4 3328.04 218.206  19
  -3  -9   4 3128.37 183.774  18
  -3  -9   2 18698.3 471.445  16
   3  -9  -2 18327.2 431.592   3
  -3   9   2 19489.9 479.199  19
  -3  -9   2 18135.7 472.419  18
   3   9  -2 18107.3 453.607   4
   3  -9   0 27004.2 582.604   1
  -3  -9   0 27449.1 548.676  16
  -3   9   0 27942.5 537.453  19
  -3  -9   0 28352.9 635.811  18
   3   9   0 27517.4 573.674   4
   3   9   2 3396.36 220.419   4
   3  -9   2 3986.09 244.969   1
  -3  -9  -2 3802.72 200.993  16
  -3  -9  -2 3983.78 258.315  18
   3   9   2 3506.97 167.946  19
  -3   9  -2 3974.95 190.723  19
  -3   9  -2 4055.86 245.699  18
   3  -9   4 14640.5 525.723   1
  -3  -9  -4 14404.4 530.555  18
  -3   9  -4 14943.4 514.172  18
   3  -9   6 3640.04 294.433   1
  -3  -9  -6 3637.01 286.656  18
  -3   9  -6 3465.37 261.946  18
   3  -9   8 8689.17 498.754   1
   3   9   8 9457.64 264.871  13
   3  -9   8 9344.52 238.598  15
  -3  -9  -8 9104.60 520.696   3
   3  -9   8 9397.11 228.309  11
   3   9   8 9673.02 267.972   7
   3  -9   8 9589.73 252.065   6
   3  -9   8 9215.39 226.164  10
   3   9   8 9363.15 254.113   6
   3   9   8 9501.59 240.584  10
   3   9  10 5145.90 194.236   7
   3  -9  10 5098.85 185.647   6
   3  -9  10 5089.52 167.127  10
   3   9  10 5146.57 178.563  10
   3   9  10 5266.94 189.043   6
   3   9  10 5026.25 194.835  13
   3   9  12 3850.89 145.592   7
   3   9  12 3831.38 135.360  10
   3  -9  12 4039.99 144.871   6
   3   9  12 3726.97 137.835   6
   3   9  14 3.77469 13.8186   7
   3   9  14 7.96345 12.6125  12
   3   9  14 30.1918 13.2848  10
  -3  10  15 702.618 57.2090  12
  -3 -10  15 685.216 56.6536  12
  -3 -10  15 741.661 53.3460  11
  -3  10  15 745.000 62.1552   7
  -3  10  13 13056.5 273.709  12
  -3 -10  13 12331.2 274.989  12
  -3  10  13 12988.5 292.424   7
  -3 -10  13 12246.6 271.257  11
  -3  10  11 1191.27 201.600  17
  -3  10  11 1213.98 94.2482   7
   3 -10 -11 1233.97 177.454   3
  -3 -10  11 1323.74 97.0173  11
  -3 -10  11 1336.52 92.5642  14
   3  10 -11 1274.73 180.155   4
  -3  10  11 1269.63 92.0266  12
  -3 -10  11 1256.40 94.4824  12
  -3  10   9 18243.2 637.207  19
  -3 -10   9 18468.8 330.883  15
  -3 -10   9 19035.6 335.296  12
   3  10  -9 18879.6 625.467   4
  -3 -10   9 18827.0 337.144  14
  -3  10   9 18174.2 698.256  17
   3 -10  -9 19018.7 659.235   3
  -3 -10   9 18633.8 338.741  11
  -3 -10   9 19074.8 617.455   2
  -3  10   9 18389.7 336.177   7
   3 -10  -7 5592.57 321.254   3
  -3  10   7 5188.98 316.953  19
   3  10  -7 5561.00 309.708   4
  -3 -10   7 5526.88 309.608   2
  -3  10   7 5578.50 340.942  17
  -3 -10   7 5234.53 290.255  17
   3 -10  -5 3971.18 241.690   3
  -3  10   5 3737.86 247.330  19
   3  10  -5 4080.66 241.696   4
  -3 -10   5 4027.43 250.449  16
  -3 -10   5 4223.01 255.270   2
  -3  10   5 3751.09 245.449  17
  -3 -10   5 4078.89 228.837  17
  -3 -10   3 2971.51 203.779  16
  -3  10   3 2621.62 196.250  19
   3 -10  -3 3083.20 190.987   3
   3  10  -3 2928.47 198.461   4
  -3 -10   3 2814.68 187.261  18
  -3 -10   1 5938.14 270.560  16
  -3  10   1 6219.71 271.381  19
   3 -10  -1 6431.89 252.495   3
  -3 -10   1 6327.11 299.790  18
   3  10  -1 6198.28 276.786   4
   3 -10   1 25448.6 473.159  16
   3 -10   1 25268.4 595.653   1
  -3  10  -1 24723.6 507.005  19
   3  10   1 24654.6 578.517   4
  -3 -10  -1 25693.4 644.468  18
  -3 -10  -1 24562.2 535.574  16
  -3 -10  -3 13212.2 499.776  18
   3 -10   3 12643.3 473.740   1
   3  10   3 12453.3 454.647   4
  -3  10  -3 13880.5 485.327  18
  -3 -10  -3 13039.4 384.431  16
   3 -10   5 13315.7 538.529   1
  -3  10  -5 12477.5 492.984  18
  -3 -10  -5 12475.5 524.320  18
   3 -10   7 11402.3 249.631  11
   3 -10   7 10862.8 260.230   5
   3  10   7 11102.2 259.564   5
   3  10   7 11100.7 268.257   6
   3 -10   7 11028.0 261.558   6
   3  10   7 11177.9 282.991   7
   3 -10   7 11489.6 244.942  10
   3 -10   7 11160.3 257.619  15
   3 -10   7 11363.7 245.563  14
   3  10   7 11233.4 283.886  13
   3 -10   7 11829.8 563.300   1
  -3 -10  -7 11266.0 525.649  18
   3  10   7 11293.4 255.370  10
   3  10   9 2942.10 143.646   6
   3  10   9 2598.75 141.850  13
   3 -10   9 2660.53 123.115  10
   3  10   9 2673.92 131.110  10
   3 -10   9 2656.26 136.161   6
   3  10   9 2939.44 149.419   7
   3  10  11 7.03498 23.6256   6
   3 -10  11 55.7368 29.7775   6
   3  10  11 89.1239 32.0314  10
   3  10  11 44.2565 34.6814   7
   3  10  13 493.620 42.2936   6
   3  10  13 501.233 43.4792  10
   3  10  13 501.804 46.1471  12
   3  10  13 447.757 44.6754   7
  -3 -11  16 15.6222 15.9444  12
  -3  11  16-0.50821 13.4368  12
  -3  11  16 31.7112 22.0948   7
  -3  11  14 42.5223 26.5531   7
  -3  11  14 3.81194 25.6381  12
  -3 -11  14 80.4180 30.8933  12
  -3 -11  14 37.6466 25.4292  11
  -3  11  12 2052.30 111.938  12
  -3 -11  12 2039.14 116.943  12
  -3 -11  12 1974.18 110.081  14
  -3  11  12 2128.92 121.306   7
  -3 -11  12 2075.85 118.163  11
  -3  11  10 10871.4 254.889  20
  -3 -11  10 11176.5 263.937  15
  -3  11  10 10966.5 268.187   7
  -3  11  10 10761.6 246.004  12
  -3 -11  10 10712.2 262.683  12
  -3 -11  10 10852.7 269.183  11
   3  11 -10 11000.0 500.404   4
  -3  11  10 10008.4 542.642  17
   3 -11 -10 10358.2 514.380   3
  -3 -11  10 10862.0 262.782  14
   3 -11  -8 12668.0 516.519   3
  -3 -11   8 11798.2 487.353   2
   3  11  -8 12358.0 488.856   4
  -3  11   8 12122.1 512.609  19
  -3  11   8 11775.4 529.927  17
   3 -11  -6 61552.3 1011.63   3
  -3 -11   6 60282.9 1022.69   2
   3  11  -6 63437.9 1003.27   4
  -3  11   6 63098.7 1069.19  19
  -3 -11   6 64057.5 936.411  17
  -3  11   6 62272.1 1071.41  17
   3 -11  -4 90234.3 1086.65   3
   3  11  -4 87532.8 1095.38   4
  -3 -11   4 90222.5 1159.72  16
  -3  11   4 91029.9 1174.39  19
  -3  11   4 90308.7 1132.43  17
   3 -11  -2 152778. 1284.71   3
  -3 -11   2 149613. 1419.28  16
  -3 -11   2 146681. 1439.76  18
   3  11  -2 154884. 1400.50   4
  -3  11   2 158089. 1450.35  19
  -3  11   0 1404.48 134.080  19
  -3 -11   0 1139.92 126.404  16
  -3 -11   0 1260.37 144.911  18
   3  11   0 1436.18 141.325   4
   3 -11   0 1383.45 139.672   1
   3 -11   2 1614.10 164.896   1
  -3  11  -2 1896.25 144.026  19
   3 -11   2 1876.60 159.001   2
  -3 -11  -2 1678.20 180.391  18
   3  11   2 1670.31 129.401  19
   3  11   2 1492.54 157.756   4
  -3 -11  -2 1716.56 149.392  16
  -3  11  -4 332.051 93.8558  18
  -3 -11  -4 248.414 78.4892  18
   3 -11   4 210.292 81.9125   1
   3 -11   6 8402.94 213.301  11
   3  11   6 8257.77 234.703  13
   3  11   6 8615.02 219.225  10
  -3 -11  -6 8619.69 458.124  18
   3 -11   6 8815.02 471.810   1
  -3  11  -6 7888.47 411.293  18
   3 -11   6 8694.82 221.568   6
   3 -11   6 8776.25 223.683  15
   3  11   6 9001.71 233.777   6
   3 -11   6 8700.74 214.591  14
   3  11   8 8743.70 246.118   6
   3 -11   8 8903.94 222.464  10
   3 -11   8 8616.78 222.613  11
   3 -11   8 8051.09 220.936  14
   3  11   8 8800.07 257.709  13
   3  11   8 8538.66 230.947  10
   3 -11   8 8709.91 235.326  15
   3 -11   8 8432.40 502.128   1
  -3 -11  -8 7702.07 486.051   3
   3 -11   8 8690.29 238.875   6
   3  11   8 8855.93 257.573   7
   3  11  10 2433.12 123.037  10
   3  11  10 2401.04 125.872   6
   3  11  10 2148.53 127.732  13
   3 -11  10 2427.83 125.987   6
   3  11  10 2180.04 127.648   7
   3  11  12 39485.5 419.080   6
   3  11  12 40699.5 449.379   7
   3  11  12 39644.3 417.454  10
  -3 -12  15-2.94106 16.8322  11
  -3  12  15-14.3253 21.8926  12
  -3 -12  15 33.6614 22.0080  12
  -3  12  15 61.0632 26.7750   7
  -3 -12  13-20.3927 31.1291  11
  -3 -12  13 43.3244 31.2022  12
  -3  12  13 6.89810 28.8683   7
  -3  12  13 25.6711 24.7244  12
  -3 -12  11 742.547 76.6176  11
  -3 -12  11 675.409 68.0971  15
  -3 -12  11 726.552 70.1907  14
  -3  12  11 646.154 62.4598  12
  -3 -12  11 793.102 76.7150  12
  -3  12  11 752.719 75.5505   7
  -3  12   9 3153.03 271.477  19
  -3  12   9 3276.12 298.600  17
  -3 -12   9 3549.60 150.182  12
   3  12  -9 3390.05 271.900   4
  -3 -12   9 3367.47 148.266  15
  -3 -12   9 3396.77 148.936  11
   3 -12  -9 3438.41 288.079   3
  -3  12   9 3531.06 148.228   7
  -3 -12   9 3123.25 143.691  14
  -3 -12   9 3211.30 269.742   2
  -3  12   7 1063.80 149.909  19
  -3 -12   7 706.785 120.858   2
   3  12  -7 884.194 132.112   4
   3 -12  -7 1108.29 148.091   3
  -3  12   7 910.000 146.566  17
   3 -12  -5 5063.39 281.498   3
  -3  12   5 5083.01 299.969  19
   3  12  -5 5552.37 291.434   4
  -3  12   5 5284.23 297.301  17
  -3 -12   5 5027.45 296.662   2
  -3 -12   5 5011.71 293.065  16
  -3  12   3 451.127 80.1206  17
   3  12  -3 360.586 77.0201   4
  -3 -12   3 262.004 70.6020  16
  -3  12   3 369.411 81.9421  19
  -3 -12   3 300.909 69.0157  18
   3 -12  -3 489.526 82.3718   3
  -3  12   1 17291.5 484.484  19
  -3 -12   1 17377.2 491.489  16
  -3 -12   1 17069.3 521.080  18
   3  12  -1 16825.8 478.267   4
   3 -12  -1 17827.2 425.461   3
   3 -12   1 20570.9 566.361   1
  -3 -12  -1 21181.2 536.317  16
   3 -12   1 21334.4 471.570  16
   3 -12   1 21548.3 502.477   2
  -3 -12  -1 20626.6 608.873  18
   3  12   1 20689.3 559.380   4
  -3  12  -1 22953.3 529.413  19
  -3  12  -3 9496.82 418.046  18
   3 -12   3 9289.80 420.915   1
   3 -12   3 9334.21 385.219   2
   3  12   3 8931.77 401.141   4
  -3 -12  -3 8857.23 345.543  16
  -3 -12  -3 9014.65 431.226  18
   3 -12   5 10913.9 503.415   1
  -3 -12  -5 11034.9 515.606  18
  -3  12  -5 10674.2 473.225  18
   3  12   7 34570.1 474.979   6
   3  12   7 33879.0 450.728  10
   3 -12   7 34099.0 441.851  11
  -3 -12  -7 32730.2 921.089  18
   3 -12   7 34275.9 972.797   1
   3 -12   7 33738.6 422.473  10
   3 -12   7 33543.6 430.784  14
   3 -12   7 33908.9 457.256  15
   3 -12   7 33682.6 456.684   6
   3  12   7 34151.4 494.728   7
   3  12   7 33240.5 487.697  13
   3  12   9 754.294 73.6933  10
   3  12   9 854.976 82.6313   6
   3 -12   9 834.826 80.1346   6
   3  12   9 792.454 81.3052   7
   3  12   9 751.170 81.2591  13
   3 -12   9 812.615 77.2738  15
   3  12  11 370.603 50.0382   6
   3  12  11 404.081 52.3014  10
   3  12  11 327.704 51.9612   7
   3  12  13 141.966 22.0127   6
   3  12  13 149.575 28.5928  12
   3  12  13 106.563 23.5549   7
   3  12  13 165.554 27.6131  10
  -3  13  16 1510.21 67.3917   7
  -3  13  14 1207.37 82.4946   7
  -3 -13  14 1083.40 72.0799  11
  -3  13  14 1122.35 68.6927  12
  -3 -13  14 1192.37 76.4068  12
  -3  13  12 10763.0 240.110  12
  -3 -13  12 10584.3 255.373  12
  -3  13  12 10592.8 264.008   7
  -3 -13  12 10348.2 260.808  11
  -3 -13  12 10149.2 237.255  15
  -3 -13  12 10421.9 246.727  14
  -3 -13  10 1159.20 90.3716  12
  -3 -13  10 1170.20 90.2923  15
  -3 -13  10 1132.24 91.6642  11
  -3 -13  10 1193.15 93.2800  14
   3 -13 -10 1314.82 192.233   3
  -3  13  10 1068.72 82.7932  20
  -3 -13  10 1251.39 174.914   2
  -3  13  10 1066.63 179.532  17
   3 -13 -10 1235.24 179.777  16
  -3  13  10 1266.88 95.4024   7
   3  13 -10 1046.56 156.915   4
  -3  13   8 22172.7 708.607  19
  -3  13   8 23076.6 748.610  17
  -3  13   8 23241.3 367.481   7
  -3 -13   8 23411.7 726.020   2
  -3 -13   8 21624.6 376.468  14
  -3 -13   8 22700.2 366.284  12
   3  13  -8 23088.7 682.056   4
   3 -13  -8 22214.6 699.828   3
  -3 -13   8 22788.1 380.084  15
  -3 -13   8 21987.2 367.914  11
  -3  13   6 84458.0 1264.02  17
  -3  13   6 85630.6 1298.09  19
   3  13  -6 84715.8 1203.57   4
  -3 -13   6 83280.2 1255.05  16
   3 -13  -6 85381.6 1228.94   3
  -3 -13   6 84234.5 1285.04   2
  -3  13   4 22578.8 621.666  19
  -3  13   4 22045.4 566.208  17
  -3 -13   4 22932.3 618.661  16
   3 -13  -4 21999.7 554.980   3
   3  13  -4 22032.3 580.133   4
  -3 -13   2 13356.9 463.742  18
  -3  13   2 13529.2 396.003  17
  -3  13   2 13683.4 455.575  19
  -3 -13   2 13229.8 450.879  16
   3  13  -2 13408.6 442.757   4
   3 -13  -2 13454.4 388.547   3
  -3 -13   0 39095.5 835.107  18
   3 -13   0 38298.3 691.956  16
  -3 -13   0 38408.9 751.426  16
   3 -13   0 39610.1 776.190   1
   3  13   0 37841.9 753.574   4
   3 -13   0 39676.7 634.472   2
  -3  13   0 40524.9 747.086  19
  -3  13  -2 24180.9 562.411  19
   3 -13   2 25543.1 606.083   2
  -3 -13  -2 24713.7 601.466  16
   3 -13   2 25556.8 675.206   1
   3  13   2 25476.8 663.016   4
   3  13   2 23808.9 523.291  19
  -3 -13  -2 23779.0 693.059  18
  -3 -13  -4 6115.66 296.614  16
  -3  13  -4 6318.34 361.242  18
   3 -13   4 5946.77 361.174   1
  -3 -13  -4 6443.92 388.695  18
   3 -13   4 6143.29 340.630   2
   3 -13   6 48340.3 509.934  14
   3  13   6 47401.2 541.670   6
   3 -13   6 49199.6 539.788  15
   3 -13   6 46759.0 512.956   6
   3  13   6 46351.9 563.703   7
   3 -13   6 47772.4 1115.52   1
  -3  13  -6 48288.8 1033.91  18
   3  13   6 46738.7 562.376  13
   3 -13   6 48635.5 523.666  11
  -3 -13  -6 49168.3 1130.45  18
   3  13   8 7438.52 224.147   6
   3  13   8 7106.50 212.355  10
   3 -13   8 7358.72 217.684   6
   3  13   8 7492.74 236.433   7
   3 -13   8 7670.97 214.444  11
   3 -13   8 7662.58 209.252  14
   3  13   8 7192.55 233.224  13
   3 -13   8 7412.47 218.639  15
   3  13  10 10604.3 253.450   6
   3  13  10 10981.7 253.249  10
   3  13  10 10463.9 265.678   7
   3  13  10 10670.6 271.425  13
   3  13  12 47903.3 437.766  10
   3  13  12 47940.5 463.562   7
   3  13  12 46907.9 420.911   6
  -3 -14  15 586.278 45.1231  11
  -3  14  15 608.257 53.0090   7
  -3  14  15 559.971 39.3853  12
  -3 -14  15 588.070 42.6712  12
  -3  14  13 18134.5 324.112   7
  -3 -14  13 17688.2 286.706  14
  -3 -14  13 18539.9 309.970  12
  -3  14  13 18508.8 288.139  12
  -3 -14  13 17413.5 279.078  15
  -3 -14  13 17596.2 313.796  11
  -3 -14  11 467.429 59.1750  15
  -3 -14  11 529.008 65.9743  14
  -3 -14  11 453.626 61.6295  12
  -3  14  11 510.727 62.7559   7
  -3  14  11 465.662 57.0345  20
  -3 -14  11 433.585 59.2273  11
  -3  14   9 35186.2 941.923  19
  -3 -14   9 37368.6 497.558  14
  -3  14   9 37577.4 1006.39  17
   3  14  -9 36681.6 899.058   4
   3 -14  -9 39294.1 982.205   3
  -3 -14   9 38349.4 975.646   2
  -3  14   9 37432.8 486.194   7
  -3 -14   9 37081.4 497.388  11
  -3 -14   9 37205.0 502.960  15
  -3 -14   9 37566.3 484.065  12
   3  14  -7 11684.4 471.440   4
  -3  14   7 10991.8 491.264  17
  -3 -14   7 11351.6 502.491   2
  -3  14   7 11265.0 499.843  19
   3 -14  -7 11201.1 476.832   3
  -3  14   5 2934.06 222.021  17
   3  14  -5 3072.83 226.486   4
  -3 -14   5 3152.94 250.898   2
   3 -14  -5 2895.87 218.437   3
  -3  14   5 3067.96 245.344  19
  -3 -14   5 2471.32 217.180  16
  -3 -14   3 6041.04 322.309  16
   3  14  -3 5543.15 295.700   4
  -3  14   3 5761.32 271.909  17
  -3  14   3 6333.21 329.668  19
   3 -14  -3 5762.23 274.392   3
  -3 -14   1 27315.1 660.195  16
   3 -14  -1 28503.2 543.024   3
   3 -14  -1 28282.5 659.429   1
  -3  14   1 28008.2 658.295  19
   3  14  -1 27843.3 652.400   4
   3 -14  -1 28020.5 637.583  16
  -3 -14   1 27358.3 700.964  18
   3 -14   1 40012.7 694.220  16
   3 -14   1 40435.8 719.267   2
  -3 -14  -1 37725.1 767.981  16
   3  14   1 39979.8 819.567   4
  -3  14  -1 38637.6 745.125  19
   3 -14   1 39920.7 827.001   1
  -3 -14  -1 38308.7 874.355  18
   3  14   1 38565.4 718.378  19
  -3 -14  -3 10598.0 492.942  18
   3 -14   3 10396.0 462.160   1
   3  14   3 9992.17 446.011   4
  -3 -14  -3 10245.7 402.665  16
   3 -14   3 10422.6 421.804   2
  -3 -14  -5 16892.4 665.879  18
   3 -14   5 17732.3 660.482   1
   3 -14   5 17411.6 305.857  14
   3 -14   5 17106.4 311.518  11
   3  14   5 17548.3 333.145  13
  -3  14  -5 17092.5 621.114  18
   3 -14   5 17090.0 313.530  15
   3  14   7 34650.6 464.570  10
   3  14   7 34758.5 477.716   6
   3  14   7 34732.9 498.654  13
   3 -14   7 35254.8 473.364  15
   3  14   7 34775.5 500.283   7
   3 -14   7 34754.1 460.110   6
   3 -14   7 35687.2 1008.33   1
   3 -14   7 35435.6 452.197  14
   3 -14   7 35682.0 462.153  11
   3 -14   9 1495.15 98.3490  14
   3 -14   9 1845.80 109.225  15
   3  14   9 1619.81 109.130  13
   3  14   9 1757.70 105.610  10
   3  14   9 1727.09 111.034   7
   3  14   9 1814.11 111.039   6
   3  14  11 299.322 44.7988  10
   3  14  11 391.782 47.3793   6
   3  14  11 321.592 48.5665   7
   3  14  13 250.897 29.1480   7
   3  14  13 250.285 28.1360  10
   3  14  13 204.007 29.6526  12
  -3  15  16 217.930 24.2503   7
  -3  15  14 3041.50 120.335   7
  -3 -15  14 2941.72 106.885  12
  -3 -15  14 2826.02 110.826  11
  -3  15  12 28.7620 30.9354   7
  -3 -15  12-11.9691 23.9661  12
  -3 -15  12 10.3820 24.9176  15
  -3 -15  12 25.8435 29.8143  11
  -3 -15  12-34.5923 30.3777  14
  -3 -15  10 10571.0 269.051  15
  -3 -15  10 10539.0 257.637  12
  -3 -15  10 10553.1 268.295  14
  -3 -15  10 10043.1 263.427  11
  -3  15  10 10534.5 261.622   7
  -3 -15   8 1563.64 103.547  11
  -3  15   8 1469.53 195.050  19
  -3 -15   8 1441.14 190.910   2
   3  15  -8 1401.35 173.893   4
  -3  15   8 1702.54 102.865   7
  -3 -15   8 1502.85 104.815  15
  -3 -15   8 1607.25 105.771  14
  -3 -15   8 1564.12 100.775  12
   3 -15  -8 1553.98 191.574   3
  -3  15   8 1384.47 183.959  17
   3 -15  -6 522.634 103.664   3
   3  15  -6 474.021 99.7619   4
  -3  15   6 346.908 107.236  19
  -3 -15   6 386.034 99.5734   2
  -3  15   6 259.441 72.8493  17
  -3 -15   6 400.918 101.387  16
   3  15  -4 420.945 91.6539   4
  -3  15   4 454.657 101.288  19
  -3 -15   4 413.869 92.7933  16
   3 -15  -4 492.280 84.2859   3
  -3  15   2 3100.04 232.103  19
   3 -15  -2 2746.33 179.655   3
  -3 -15   2 2949.95 229.794  16
   3  15  -2 2994.02 219.857   4
   3 -15  -2 2724.47 214.899  16
  -3 -15   0 1630.38 186.366  18
   3 -15   0 1503.39 147.297  16
  -3 -15   0 1480.54 159.441  16
  -3  15   0 1630.07 161.174  19
   3  15   0 1505.32 163.874   4
   3 -15   0 1535.65 163.910   1
  -3 -15  -2 275.704 76.3827  16
   3 -15   2 181.830 57.1597   2
   3  15   2 189.416 71.1990   4
  -3 -15  -2 156.464 75.2547  18
  -3  15  -2 236.475 67.8985  19
   3 -15   2 223.090 74.8215   1
   3 -15   4 22.4464 22.2386  15
   3 -15   4 39.6965 39.5043   2
   3 -15   4 31.5644 26.7773  14
   3 -15   4 128.261 58.3546   1
  -3  15  -4-35.8938 52.4398  18
  -3 -15  -4 2.06961 45.8848  18
   3 -15   4 50.7906 28.3252  11
  -3 -15  -4 49.7444 45.6767  16
   3  15   6 10674.8 259.991   6
   3 -15   6 10719.5 258.567  15
   3 -15   6 11215.2 253.684  14
   3 -15   6 11245.2 550.016   1
   3  15   6 10822.6 273.381   7
   3  15   6 10624.2 270.769  13
   3 -15   6 11468.4 262.205  11
   3 -15   8 26922.0 417.058  15
   3  15   8 26564.2 432.044   7
   3 -15   8 27309.6 407.115  11
   3  15   8 26585.8 414.794   6
   3  15   8 26277.3 435.456  13
   3 -15   8 26195.1 393.958  14
   3  15   8 26894.9 412.071  10
   3  15  10 325.396 49.9486  10
   3  15  10 208.555 39.4592   6
  -3 -15 -10 320.213 45.5210   9
   3  15  10 248.207 44.8044   7
   3  15  12 5995.77 132.675   6
   3  15  12 6134.21 148.191  10
   3  15  12 6072.98 153.657   7
  -3  16  15 303.969 35.6673   7
  -3 -16  15 283.842 30.5130  11
  -3 -16  13 467.153 50.3565  12
  -3 -16  13 408.140 47.2728  14
  -3  16  13 524.022 57.2603   7
  -3 -16  13 536.856 56.9295  11
  -3 -16  13 515.377 49.8852  15
  -3 -16  11 2722.54 133.371  15
  -3 -16  11 2560.21 129.997  14
  -3 -16  11 2735.20 137.022  11
  -3  16  11 2710.76 128.327  20
  -3 -16  11 2768.87 129.497  12
  -3  16  11 2624.79 128.986   7
  -3 -16   9 4.26899 27.9338  11
   3  16  -9 16.0640 73.7799   4
   3 -16  -9 34.7144 52.9322   3
   3 -16  -9-3.73714 38.5940  16
  -3 -16   9 22.5416 36.2622  14
  -3 -16   9 63.4399 28.4449  12
  -3 -16   9 29.2160 47.2252   2
  -3  16   9 7.92960 25.3687   7
  -3 -16   9 40.9940 32.9963  15
   3 -16  -7 7180.08 393.134   3
  -3 -16   7 6919.80 415.025   2
  -3 -16   7 6708.95 209.750  14
   3 -16  -7 6524.07 402.445  16
  -3  16   7 6631.04 397.837  19
  -3 -16   7 7131.86 206.312  12
   3  16  -7 6780.37 379.652   4
  -3 -16   7 7057.75 218.088  15
  -3 -16   7 6910.03 208.064  11
  -3  16   7 7061.38 198.621   7
   3 -16  -5 1012.59 135.351   3
   3  16  -5 793.998 124.815   4
  -3 -16   5 817.169 133.307  16
  -3  16   5 876.239 139.768  19
  -3 -16   5 877.530 145.136   2
   3 -16  -3 12315.0 408.020   3
   3 -16  -3 12863.4 492.018  16
   3  16  -3 13335.1 476.633   4
  -3 -16   3 12345.9 486.907  16
  -3  16   3 12714.5 494.858  19
   3 -16  -1 956.440 130.064   1
   3  16  -1 1067.72 140.835   4
   3 -16  -1 1123.25 139.063  16
  -3 -16   1 1200.80 149.110  16
  -3  16   1 1114.62 141.415  19
  -3 -16  -1 6393.90 340.832  16
   3 -16   1 6764.32 355.683   1
   3 -16   1 6844.44 309.309   2
   3 -16   1 7237.20 318.032  16
  -3 -16  -1 6343.45 378.892  18
   3  16   1 6827.77 324.549  19
   3  16   1 6404.94 349.092   4
  -3  16  -1 6672.10 334.761  19
   3 -16   3 923.228 143.291   1
   3 -16   3 909.113 133.271   2
  -3 -16  -3 802.571 123.047  16
  -3 -16  -3 804.617 148.892  18
   3 -16   5 7281.84 210.103  15
   3 -16   5 7287.12 430.325   1
   3 -16   5 7676.64 214.635  11
   3  16   5 6979.96 217.085   7
   3  16   5 7389.52 219.738  13
  -3  16  -5 7460.21 428.102  18
   3 -16   5 7579.69 212.707  14
   3 -16   7 1167.05 89.3235  15
   3  16   7 1252.95 96.9775   7
   3 -16   7 1256.82 88.6713  14
   3  16   7 1215.05 90.2778  10
   3  16   7 1213.22 94.3109  13
   3 -16   7 1317.92 93.6117  11
   3  16   7 1274.14 93.1054   6
   3 -16   9 5970.00 190.357  15
   3 -16   9 5368.78 173.070  14
   3  16   9 5856.30 187.109  10
   3  16   9 5810.29 186.604   6
  -3 -16  -9 5653.67 187.719   9
   3  16   9 5832.96 198.632  13
   3  16   9 6008.26 197.776   7
   3  16  11 1331.17 73.4763   6
   3  16  11 1319.65 78.5690  10
   3  16  13 578.872 36.3804   7
   3  16  13 645.773 39.8112  12
   3  16  13 627.461 36.7608  10
  -3 -17  14 1021.66 64.5394  11
  -3  17  14 1071.71 69.0680   7
  -3 -17  14 940.219 52.2894  14
  -3 -17  12 2409.19 111.731  12
  -3 -17  12 2548.77 118.726  14
  -3  17  12 2652.59 123.754   7
  -3 -17  12 2495.20 122.750  11
  -3 -17  12 2622.11 121.463  15
  -3 -17  10 42.0816 31.7746  14
  -3 -17  10 21.0382 31.3810  11
  -3 -17  10 20.8234 30.7899  15
  -3  17  10-3.16238 29.7077   7
  -3 -17  10 6.99073 25.5674  12
   3  17  -8 907.787 140.880   4
  -3 -17   8 938.778 84.9077  15
  -3 -17   8 972.352 83.2829  11
  -3 -17   8 921.309 79.8083  12
   3 -17  -8 962.264 165.758  16
  -3 -17   8 976.264 85.6115  14
  -3  17   8 961.292 76.8937   7
   3 -17  -8 1090.72 169.636   3
  -3  17   8 991.059 164.845  19
  -3 -17   8 735.272 142.235   2
  -3 -17   6 1051.30 166.401   2
   3  17  -6 1252.60 165.800   4
  -3  17   6 1386.46 182.361  19
  -3 -17   6 1385.91 94.7305  14
   3 -17  -6 1240.20 175.845  16
  -3 -17   6 1463.67 94.2861  11
  -3 -17   6 1338.84 89.6711  12
  -3 -17   6 1315.87 180.485  16
   3 -17  -6 1115.19 149.910   3
  -3  17   4 16613.7 595.531  19
  -3 -17   4 16113.5 605.568   2
   3 -17  -4 16311.6 591.683  16
   3 -17  -4 16039.6 498.102   3
   3  17  -4 16230.7 544.788   4
  -3 -17   4 17004.2 601.166  16
  -3 -17   2 15595.2 558.175  16
   3  17  -2 16645.3 545.467   4
   3 -17  -2 16084.9 530.110   1
   3 -17  -2 15870.4 546.914  16
  -3  17   2 15702.4 553.577  19
  -3 -17   0 1541.40 175.865  16
   3  17   0 1536.12 175.455   4
   3  17   0 1545.63 165.417  19
  -3  17   0 1364.54 159.369  19
   3 -17   0 1390.80 152.429  16
   3 -17   0 1443.56 164.812   1
  -3 -17  -2 2404.39 217.758  16
   3 -17   2 2082.73 188.211   2
  -3  17  -2 2314.52 202.630  19
   3  17   2 2079.63 213.691   4
   3 -17   2 2073.04 209.667   1
   3 -17   4 42.8444 28.6160  14
  -3 -17  -4 88.9126 49.7212  16
   3 -17   4 15.0534 23.7339  11
  -3  17  -4-86.7441 56.7312  18
   3  17   4 16.7571 25.6508  13
   3 -17   4 1.96778 53.4974   1
   3 -17   4 39.9991 23.9559  15
   3 -17   4-17.0908 36.0094   2
   3  17   6 1326.52 92.1636   6
   3  17   6 1429.10 101.335  13
   3 -17   6 1354.04 93.9858  15
   3 -17   6 1528.44 99.7056  14
   3  17   6 1464.39 102.125   7
   3 -17   6 1431.51 96.4466  11
   3 -17   6 1355.72 197.984   1
  -3 -17  -6 1464.37 214.938   3
   3 -17   8 281.789 52.5887  15
   3 -17   8 162.335 38.1691  11
   3  17   8 245.894 48.5799   6
   3  17   8 224.342 45.2835  13
   3  17   8 204.774 45.0390   7
   3 -17   8 262.220 50.6897  14
  -3 -17  -8 115.674 37.8216   9
   3  17   8 200.830 45.8808  10
  -3 -17 -10 1495.81 84.5223   9
   3  17  10 1593.44 94.7126   7
   3  17  10 1559.01 91.0939  10
   3  17  10 1534.65 86.1424   6
   3  17  12 176.904 25.9932  10
   3  17  12 158.106 26.1918   7
  -3  18  15 53.2406 17.4180   7
  -3 -18  15 84.0323 18.0435  11
  -3 -18  13 9284.14 193.696  14
  -3 -18  13 9429.06 195.648  15
  -3 -18  13 9406.12 183.329  12
  -3  18  13 9392.92 208.402   7
  -3 -18  13 9473.58 210.482  11
  -3 -18  11 2566.34 128.076  15
  -3 -18  11 2744.65 123.043  12
  -3 -18  11 2574.14 129.395  14
  -3  18  11 2710.25 128.239  20
  -3 -18  11 2439.11 124.367  11
  -3  18  11 2780.65 127.817   7
  -3  18   9 1243.17 88.9954   7
  -3 -18   9 1401.25 99.9744  11
  -3 -18   9 1174.93 95.5985  15
  -3 -18   9 1217.75 95.4555  14
  -3 -18   9 1362.52 92.7517  12
   3  18  -7 170.765 75.4690   4
  -3 -18   7 406.098 58.5951  15
  -3  18   7 362.451 88.9088  19
   3 -18  -7 381.945 96.6223   3
   3 -18  -7 374.369 103.698  16
  -3 -18   7 296.971 46.2981  11
  -3 -18   7 333.964 54.5721  14
  -3 -18   7 320.105 51.1065  12
  -3 -18   7 410.123 128.644   2
   3  18  -5 951.972 144.687   4
   3 -18  -5 1092.95 144.157   3
  -3 -18   5 967.759 159.205   2
  -3  18   5 991.201 150.631  19
  -3 -18   5 906.199 74.5322  12
  -3 -18   5 777.885 135.906  16
   3 -18  -5 1072.06 166.256  16
  -3 -18   5 1013.27 81.8088  14
  -3  18   3 12818.3 525.491  19
  -3 -18   3 12076.8 510.963  16
   3 -18  -3 11682.0 497.547  16
   3  18  -3 12639.0 490.462   4
   3 -18  -1 110.380 63.2810   1
   3  18  -1 51.5845 51.3957   4
  -3 -18   1 58.0038 52.0314  16
   3 -18  -1 79.6958 47.0172  16
  -3  18   1 91.3320 59.6926  19
  -3  18  -1 3971.28 276.968  19
   3  18   1 4401.88 302.822   4
  -3 -18  -1 4605.67 308.481  16
   3  18   1 3798.99 261.464  19
   3 -18   1 4655.92 307.107   1
  -3 -18  -3 6334.34 361.058  16
   3 -18   3 6525.02 190.673  15
   3 -18   3 6818.14 198.128  14
   3 -18   3 7464.38 387.549   2
   3 -18   3 7233.00 411.007   1
   3  18   3 7130.65 202.307  13
   3 -18   3 6782.28 199.953   8
   3 -18   3 6685.74 196.955  11
  -3  18  -5 686.807 135.888  18
   3 -18   5 745.156 70.4686  14
   3 -18   5 834.180 73.8348  15
   3 -18   5 966.223 170.250   1
   3  18   5 844.071 76.1232   7
   3 -18   5 699.321 68.9797  11
  -3 -18  -5 703.170 140.618   3
   3  18   5 850.185 74.6900  13
   3  18   7 904.872 78.3139  10
   3 -18   7 992.651 81.5555  15
   3  18   7 983.801 83.9595  13
   3 -18   7 885.987 80.2287  14
   3  18   7 1059.13 86.8922   7
   3  18   7 852.775 76.2391   6
  -3 -18  -7 914.812 87.3938   9
   3 -18   7 999.214 82.5751  11
   3  18   9 46.3737 30.0739   7
  -3 -18  -9 44.7619 26.2334   9
   3 -18   9 99.7522 35.3702  15
   3  18   9 31.8439 22.5907  10
   3  18   9 33.7288 20.5003   6
   3  18   9 54.4150 25.3285  13
   3  18  11 321.659 38.0759  10
   3  18  11 339.504 33.0329   6
   3  18  11 320.528 39.3270   7
  -3 -19  14 206.450 29.5675  11
  -3  19  14 183.067 27.9876   7
  -3 -19  14 208.097 25.0547  14
  -3 -19  12-0.28820 27.4012  14
  -3  19  12 32.6900 23.1180  20
  -3  19  12-6.08347 21.1564   7
  -3 -19  12-6.06371 24.5074  15
  -3 -19  12-12.8077 26.6033  11
  -3 -19  10 5234.37 189.653  15
  -3 -19  10 5390.54 191.142  14
  -3 -19  10 5383.82 174.188  12
  -3 -19  10 5072.61 183.395  11
  -3  19  10 5258.98 174.984   7
  -3 -19   8 50.0342 38.2941  15
  -3  19   8 87.3062 32.6658   7
  -3 -19   8 47.4786 30.2540  14
  -3 -19   8 38.7603 28.7076  12
  -3 -19   8 85.7866 31.0231  11
  -3  19   6 9952.99 501.973  19
  -3 -19   6 9102.52 499.498   2
  -3 -19   6 9124.97 474.561  16
  -3 -19   6 9081.28 254.700  15
  -3 -19   6 9043.53 249.842  14
  -3 -19   6 9618.70 242.087  12
   3 -19  -6 9601.09 438.740   3
   3  19  -6 9355.31 444.699   4
   3 -19  -6 8787.28 480.755  16
  -3 -19   6 9185.77 236.318  11
   3 -19  -4 4674.54 332.242  16
  -3 -19   4 4878.98 352.532   2
  -3 -19   4 4742.63 168.870  12
  -3 -19   4 4765.29 171.903  14
  -3  19   4 5008.22 344.113  19
  -3 -19   4 5123.77 350.626  16
   3  19  -4 5080.17 318.317   4
   3 -19  -2 1473.33 171.405   1
  -3  19   2 1538.88 185.101  19
   3  19  -2 1453.40 173.370   4
  -3 -19   2 1321.22 177.963  16
   3 -19  -2 1432.46 176.526  16
  -3 -19   0 97.5407 53.1752  16
   3 -19   0 16.9486 31.0684  16
   3 -19   0-11.5013 30.4967   1
  -3  19   0 101.939 51.7022  19
   3  19   0 18.8225 49.0075  19
   3 -19   0 64.4951 32.0158   9
  -3 -19   0 121.033 35.8977   9
   3  19   0 81.9380 52.3051   4
   3 -19   2 6023.33 365.949   1
   3 -19   2 6093.07 190.507  14
   3 -19   2 6085.14 193.972   9
  -3  19  -2 5692.92 338.388  19
   3  19   2 5925.41 368.872   4
   3 -19   2 5809.66 191.617   8
  -3 -19  -2 6329.33 372.187  16
   3 -19   2 6378.09 182.852  15
  -3 -19  -2 5918.55 204.328   9
  -3 -19  -4 822.400 82.5104   9
   3 -19   4 771.873 73.4180  11
   3 -19   4 686.229 68.1244  15
   3 -19   4 771.281 69.3501   8
   3 -19   4 742.500 135.833   1
   3  19   4 738.000 69.1132  13
  -3  19  -4 545.793 124.355  18
  -3 -19  -4 776.062 141.970   3
   3 -19   4 706.085 128.741   2
   3 -19   4 751.991 70.0777  14
   3 -19   6 422.954 60.0524  11
   3 -19   6 464.570 56.5333  14
   3  19   6 482.325 58.9449   7
   3  19   6 446.991 56.6158   6
   3 -19   6 484.238 61.3350  15
   3  19   6 430.681 55.6988  13
  -3 -19  -6 339.159 55.3440   9
   3 -19   8 1537.53 99.5273  15
   3 -19   8 1367.91 95.9704  14
   3  19   8 1524.33 97.1635   7
  -3 -19  -8 1475.16 100.431   9
   3  19   8 1511.06 96.1013  10
   3  19   8 1493.10 93.0401   6
   3  19   8 1501.90 97.5055  13
  -3 -19 -10 208.032 31.4621   9
   3  19  10 240.581 33.8361   6
   3  19  10 198.075 34.8807  10
   3  19  10 173.185 34.4724   7
   3  19  12 191.781 24.3367  10
   3  19  12 200.558 23.3966   7
   3  19  12 164.319 22.7467  12
  -3 -20  13 300.503 39.2647  11
  -3 -20  13 291.659 36.1198  15
  -3 -20  13 373.368 40.2649  14
  -3  20  13 306.470 37.5605   7
  -3  20  11 217.310 40.6186  20
  -3 -20  11 202.796 41.2776  15
  -3  20  11 203.600 36.8499   7
  -3 -20  11 179.783 44.0994  14
  -3 -20  11 176.009 42.3490  11
  -3  20   9 2489.50 118.826   7
  -3 -20   9 2472.22 135.329  15
  -3 -20   9 2467.70 129.411  11
  -3 -20   9 2473.26 120.174  12
  -3 -20   9 2480.15 135.177  14
  -3 -20   7 39.6616 34.9419  12
   3 -20  -7 35.2330 62.1956  16
  -3 -20   7 39.7868 33.3982  15
  -3 -20   7 66.6454 40.6962  14
   3  20  -7-141.345 66.0785   4
  -3 -20   7 51.4104 29.8843  11
  -3  20   7-85.6907 59.9172  19
  -3 -20   7 69.3530 58.5228   2
  -3 -20   5 413.453 104.424  16
   3 -20  -5 615.486 125.460  16
   3  20  -5 533.746 109.699   4
  -3 -20   5 466.154 52.8593  11
  -3 -20   5 479.055 121.880   2
  -3 -20   5 512.702 62.0522  12
  -3 -20   5 473.807 61.6552  14
  -3  20   5 554.232 123.045  19
  -3 -20   5 458.039 62.1734  15
   3 -20  -3 85.6309 52.9613   1
  -3 -20   3 146.308 75.9787   2
  -3 -20   3 315.546 51.9670  12
  -3 -20   3 306.892 97.2098  16
   3 -20  -3 305.427 92.2845  16
  -3 -20   3 311.232 50.4299  14
   3  20  -3 164.927 79.0137   4
  -3  20   3 324.872 90.5412  19
   3 -20  -3 168.067 31.4257   9
  -3 -20   3 303.449 50.3307   9
   3 -20  -1 3731.80 148.095   9
   3 -20  -1 3532.56 264.689   1
  -3  20   1 3426.55 280.322  19
   3  20  -1 3848.97 288.213   4
  -3 -20   1 3392.61 148.883   9
   3  20  -1 3621.15 277.942  19
  -3 -20   1 3417.69 285.104  16
   3 -20  -1 3405.68 135.734  14
   3 -20  -1 3420.55 267.072  16
  -3 -20  -1 6141.48 378.609  16
   3 -20   1 6037.11 200.040   8
  -3 -20  -1 5433.51 195.270   9
   3 -20   1 5496.30 180.571  14
   3  20   1 5790.99 366.872   4
   3 -20   1 5687.52 188.013   9
   3  20   1 5976.35 343.221  19
  -3  20  -1 5455.70 343.635  19
   3 -20   1 5471.94 346.609   1
   3 -20   3 3597.98 149.526  14
  -3 -20  -3 3475.87 281.313  16
   3 -20   3 3749.27 147.813  15
  -3 -20  -3 3441.76 161.803   9
   3 -20   3 3788.28 154.374   8
   3 -20   3 3928.26 304.342   1
   3 -20   5 2.92730 24.7641  15
   3  20   5 23.7230 26.3480  13
   3 -20   5 67.7860 35.0333  14
  -3 -20  -5 36.4692 32.0352   9
   3 -20   5 16.6870 30.9555  11
   3  20   7 3186.91 136.348   6
   3  20   7 3192.03 140.332  10
   3 -20   7 3125.88 140.015  15
   3 -20   7 3047.40 140.629  14
  -3 -20  -7 3002.13 146.113   9
   3  20   7 3202.40 138.178   7
   3  20   7 3156.17 140.620  13
   3  20   9-1.38246 24.3783  10
   3  20   9 0.11021 22.7885   7
  -3 -20  -9 8.80862 20.8195   9
   3  20   9-26.2234 20.5939   6
   3  20  11 931.016 53.4371   7
   3  20  11 999.815 58.0186  10
  -3 -21  14 1243.95 57.4938  11
  -3  21  14 1099.74 49.5231   7
  -3 -21  12 4110.29 136.390  14
  -3 -21  12 4033.99 138.440  11
  -3  21  12 3928.39 126.287  20
  -3 -21  12 3854.13 133.319  15
  -3  21  12 3925.34 128.040   7
  -3  21  10 259.876 41.2842   7
  -3 -21  10 269.266 48.3474  15
  -3 -21  10 234.526 45.7631  11
  -3 -21  10 320.866 50.8045  14
  -3 -21   8 12512.2 281.851  11
  -3 -21   8 12184.3 299.882  15
  -3 -21   8 12535.1 298.865  14
  -3 -21   6 2428.80 122.337  11
  -3 -21   6 2203.30 240.865  16
  -3 -21   6 2438.72 272.052   2
  -3 -21   6 2530.23 137.910  15
  -3 -21   6 2617.51 128.677  12
   3 -21  -6 2659.72 271.527  16
   3  21  -6 2179.49 222.335   4
  -3  21   6 2484.35 262.103  19
  -3 -21   6 2674.87 140.433  14
  -3  21   4 423.538 104.806  19
  -3 -21   4 503.429 59.3645  14
  -3 -21   4 470.077 58.5699  12
   3  21  -4 493.118 114.154   4
  -3 -21   4 469.907 55.5953   9
   3 -21  -4 419.554 50.4265   9
  -3 -21   4 336.998 103.982  16
   3 -21  -4 520.974 126.299  16
  -3 -21   4 375.962 115.566   2
   3  21  -2 113.767 59.5168   4
  -3 -21   2 141.108 71.4296   2
  -3 -21   2 29.2906 48.4244  16
   3 -21  -2-23.2832 57.0952  16
   3 -21  -2 94.2966 33.4886   9
  -3 -21   2 19.0772 24.5412   9
  -3  21   2 89.0923 58.9606  19
   3  21  -2 22.2781 36.0994  19
  -3 -21   0 21721.5 387.219   9
   3 -21   0 21853.4 367.888   9
  -3  21   0 22448.0 717.879  19
   3  21   0 21353.5 697.296   4
   3 -21   0 22814.6 683.895  16
   3  21   0 21760.2 689.785  19
  -3 -21   0 21018.1 719.742  16
   3 -21   0 21191.1 353.817  14
   3 -21   0 21510.8 669.357   1
   3 -21   2 5658.06 192.940   9
  -3  21  -2 5426.06 343.561  19
  -3 -21  -2 5844.32 209.238   9
   3 -21   2 5623.28 189.058  14
   3 -21   2 6009.82 371.524   1
   3 -21   2 5793.83 198.517   8
  -3 -21  -2 5995.05 382.636  16
   3 -21   2 5899.34 178.664  15
  -3 -21  -4 2132.46 130.094   9
   3 -21   4 2214.46 119.834  14
   3 -21   4 2119.12 113.350   8
   3 -21   4 2087.26 114.797  15
   3  21   6-0.61847 23.5316  13
   3  21   6 30.3826 22.1582   6
  -3 -21  -6 47.5418 36.9056   9
   3 -21   6 8.76034 31.7000  14
   3 -21   6-1.41438 27.9391  15
   3 -21   8 270.885 48.4717  15
   3  21   8 289.451 44.1917  13
   3 -21   8 265.515 47.9610  14
  -3 -21  -8 267.208 44.7974   9
   3  21   8 232.252 42.3811  10
   3  21   8 187.801 33.1066   7
   3  21   8 265.205 39.1894   6
   3  21  10 147.751 29.0450  10
   3  21  10 120.263 26.9345   7
  -3 -22  13 234.286 29.5903  15
  -3 -22  13 226.516 31.8859  11
  -3 -22  13 283.002 33.0141  14
  -3  22  13 203.667 27.3785   7
  -3 -22  11 11471.2 241.754  11
  -3  22  11 11271.9 217.157   7
  -3  22  11 11396.3 237.256  20
  -3 -22  11 11478.3 245.701  14
  -3 -22  11 11640.7 249.152  15
  -3 -22   9-16.0896 35.3035  14
  -3 -22   9 4.08054 35.4537  11
  -3 -22   9 32.7229 34.2091  15
  -3 -22   7 26839.8 444.125  15
  -3 -22   7 26757.9 404.643  11
  -3 -22   7 26851.0 435.331  14
  -3  22   5 746.753 136.798  19
   3  22  -5 769.881 136.455  19
  -3 -22   5 878.505 82.1995  15
   3  22  -5 945.635 147.370   4
  -3 -22   5 846.419 156.348  16
   3 -22  -5 1140.81 181.639  16
  -3 -22   5 852.853 79.7375  14
  -3 -22   5 642.137 144.049   2
   3  22  -3 1573.00 204.308  19
  -3 -22   3 1599.51 208.614  16
   3 -22  -3 1429.16 191.949  16
  -3  22   3 1675.43 208.101  19
   3 -22  -3 1791.55 103.742   9
   3  22  -3 1778.67 204.011   4
  -3 -22   3 1491.75 209.385   2
  -3 -22   3 1540.25 98.8236  12
  -3 -22   3 1741.22 104.524  14
  -3 -22   3 1599.06 101.635   9
   3  22  -1 232.138 80.7047   4
  -3 -22   1 344.336 109.530  16
   3 -22  -1 308.782 91.8334  16
  -3  22   1 412.905 105.121  19
   3  22  -1 138.078 51.9526  19
   3 -22  -1 390.159 52.9172   9
  -3 -22   1 411.813 56.6614   9
   3  22   1 8961.01 466.011   4
   3 -22   1 9520.02 250.289   9
  -3 -22  -1 9198.70 486.374  16
   3 -22   1 9195.92 241.309  14
  -3 -22  -1 9477.30 263.949   9
   3 -22   1 10153.9 263.001   8
  -3  22  -1 9225.36 467.195  19
   3 -22   3 12374.9 282.961  14
  -3 -22  -3 12600.2 559.227  16
   3 -22   3 12487.6 268.789  15
  -3 -22  -3 12102.8 305.354   9
   3 -22   3 13190.1 286.521   8
   3 -22   5 45.2885 29.3164  15
  -3 -22  -5 75.6047 30.4048   9
   3 -22   5 45.6045 27.1587  14
   3  22   5 54.0738 26.3213   6
   3  22   7 10.7563 20.5028   6
  -3 -22  -7 52.4773 24.1310   9
   3  22   7 41.9565 30.1103  13
   3 -22   7 37.3039 34.4931  14
   3 -22   7 24.2061 25.2916  15
   3  22   7 11.3523 23.4552  10
  -3 -22  -9 855.911 60.5960   9
   3  22   9 843.639 63.4337  10
   3  22   9 772.251 55.7496   7
   3  22  11 390.507 32.5351  10
  -3 -23  12 15994.2 244.824  14
  -3 -23  12 15807.1 246.296  15
  -3 -23  12 15879.0 246.510  11
  -3  23  12 15295.4 224.160  20
  -3 -23  10 40.3427 32.2437  15
  -3  23  10 74.6769 33.6833  20
  -3 -23  10 24.1934 29.8852  11
  -3 -23  10-11.5342 27.9030  14
  -3 -23   8 379.400 58.4311  15
  -3 -23   8 350.797 48.2743  11
  -3 -23   8 426.690 61.9763  14
  -3 -23   6 22060.9 390.110  14
  -3 -23   6 21989.7 353.962  11
  -3 -23   6 22170.1 403.022  15
   3 -23  -4 117.566 33.5650   9
  -3 -23   4 179.738 39.1198   9
  -3 -23   4 105.761 34.5509  15
  -3 -23   4 245.996 44.5195  14
   3  23  -4 157.077 67.6080   4
  -3  23   4 372.308 128.104  19
   3  23  -4 82.8510 57.5957  19
  -3 -23   4 67.3790 69.4408  16
   3 -23  -4 175.148 80.0676  16
  -3 -23   4 187.093 85.4866   2
   3 -23  -2 8276.74 226.635   9
  -3 -23   2 8439.32 491.259   2
   3  23  -2 8669.43 444.078   4
  -3 -23   2 8042.30 229.045  15
  -3 -23   2 8126.53 234.759   9
   3 -23  -2 8284.03 455.958  16
  -3  23   2 8101.59 458.821  19
  -3 -23   2 8295.28 474.422  16
   3  23  -2 8448.91 470.403  19
   3  23   0 1254.37 180.390  19
   3 -23   0 1359.09 102.264   8
  -3 -23   0 1543.87 108.594   9
  -3 -23   0 1188.66 174.804  16
  -3  23   0 1506.83 202.315  19
   3 -23   0 1064.32 88.4451  14
   3  23   0 1088.32 157.628   4
   3 -23   0 1341.77 95.9137   9
   3 -23   2 1.85156 26.3348   8
  -3 -23  -2 64.9175 32.4270   9
   3 -23   2 31.5385 34.7597  14
   3 -23   2 3.90387 22.7413  15
  -3 -23  -4 384.967 60.9680   9
   3 -23   4 511.258 58.0918  15
   3 -23   4 443.442 53.7417   8
   3 -23   4 577.526 69.8995  14
   3 -23   6 4786.47 173.701  14
   3  23   6 4622.16 156.000   6
   3 -23   6 4986.95 171.163  15
  -3 -23  -6 4797.30 182.021   9
   3  23   8 5581.11 164.537  10
  -3 -23  -8 5119.95 161.827   9
   3  23   8 5465.05 144.758   6
   3  23  10 405.653 37.8843  10
  -3 -24  13 6414.88 116.973  15
  -3 -24  13 6399.32 124.278  11
  -3 -24  13 6329.02 117.215  14
  -3 -24  11 1538.33 85.6317  15
  -3  24  11 1503.64 81.5325  20
  -3 -24  11 1441.87 83.0830  14
  -3 -24  11 1518.67 82.7888  11
  -3 -24   9 1393.19 88.2499  11
  -3 -24   9 1318.35 92.2907  15
  -3 -24   9 1325.82 91.1213  14
  -3 -24   7 114.660 33.3406  11
   3 -24  -7 208.486 42.3177   8
  -3 -24   7 113.335 42.9873  15
  -3 -24   7 93.4450 35.6669  14
  -3 -24   5 12212.8 296.096  15
  -3 -24   5 12218.5 284.894  14
  -3 -24   3 1498.34 96.6302  14
   3 -24  -3 1678.80 102.230   9
  -3 -24   3 1779.04 109.082   9
  -3 -24   3 1560.39 105.798  15
  -3 -24   1 196.127 85.0210   2
   3 -24  -1 91.9521 56.0054  16
  -3 -24   1 171.409 85.7060  16
   3 -24  -1 67.7454 33.6603   9
  -3 -24   1 38.2144 28.0710   9
   3  24  -1 63.4677 49.0834   4
  -3  24   1 161.489 71.7090  19
   3  24  -1-19.5327 31.9553  19
  -3 -24   1 44.8552 28.9272  15
   3 -24   1 1006.76 88.0772   8
  -3 -24  -1 1005.23 91.0964   9
   3 -24   1 794.419 78.8352  14
   3 -24   1 961.243 83.2875   9
   3 -24   3 1380.61 89.1886  15
   3 -24   3 1429.79 96.4099   8
   3 -24   3 1442.55 102.578  14
  -3 -24  -3 1606.15 113.062   9
  -3 -24  -5 85.6800 38.6759   9
   3 -24   5 73.5694 30.0964  15
   3 -24   5 82.7907 37.5135  14
   3  24   5 69.8855 27.4797   6
   3  24   7 204.438 32.9461   6
   3 -24   7 173.759 42.4354  14
   3 -24   7 337.430 46.1658  15
   3  24   7 254.777 42.4337  10
  -3 -24  -7 296.699 46.9981   9
   3  24   9 1485.15 74.9464  10
  -3 -24  -9 1355.58 66.0726   9
  -3 -25  12 10389.7 176.800  15
  -3 -25  12 10643.6 175.766  11
  -3 -25  12 10556.1 176.370  14
  -3  25  10-20.9931 25.4693  20
  -3 -25  10 8.86426 25.8437  15
  -3 -25  10-6.09106 19.3087  11
  -3 -25  10 22.4642 28.0904  14
   3 -25  -8 431.678 48.0486   8
  -3 -25   8 354.067 52.2381  14
  -3 -25   8 458.447 60.1743  15
  -3 -25   8 459.520 52.1509  11
  -3 -25   6 25347.3 420.447  15
  -3 -25   6 25329.7 402.996  14
  -3 -25   6 25141.5 356.765  11
   3 -25  -4 4485.86 161.293   9
  -3 -25   4 4434.93 166.865   9
  -3 -25   4 4362.15 175.598  15
  -3 -25   4 4611.95 168.467  14
   3 -25  -2 1327.37 94.1207   9
  -3 -25   2 1360.11 94.8807  15
  -3 -25   2 1331.78 97.9350   9
   3 -25   0 24735.1 403.415   9
  -3 -25   0 24983.3 428.387   9
   3 -25   0 25395.7 420.635   8
   3 -25   2 17441.0 339.952  14
  -3 -25  -2 17971.7 366.697   9
   3 -25   4 15453.1 281.011   8
  -3 -25  -4 14973.5 326.360   9
   3 -25   4 14937.6 305.425  14
   3 -25   4 15190.5 285.994  15
   3 -25   6 7034.71 189.090  15
   3 -25   6 7046.11 205.198  14
  -3 -25  -6 7093.97 207.425   9
   3  25   6 6811.34 171.245   6
   3  25   8 940.230 63.3093  10
  -3 -25  -8 851.190 60.2343   9
   3  25  10 3403.05 87.4670  10
  -3 -26  11 2824.24 95.6678  11
  -3  26  11 2890.94 99.2469  20
  -3 -26  11 2958.41 105.003  15
  -3 -26  11 3010.58 104.462  14
  -3 -26   9 5686.50 157.268  11
  -3  26   9 5787.99 174.695  20
  -3 -26   9 5738.51 175.466  15
  -3 -26   9 5694.53 170.621  14
   3 -26  -7 1804.52 101.517   8
  -3 -26   7 1756.18 108.926  15
  -3 -26   7 1780.24 104.134  14
  -3 -26   7 1777.44 93.2097  11
  -3 -26   5 37122.0 473.552  14
  -3 -26   5 36173.5 491.013  15
  -3 -26   3 12947.4 289.051   9
   3 -26  -3 12855.2 275.804   9
  -3 -26   3 12957.2 289.702  15
  -3 -26   3 13085.1 268.250  14
   3 -26  -1 5.23972 23.6598   9
  -3 -26   1-11.7520 31.3971   9
   3 -26  -1 38.2992 33.7231   8
   3 -26   1 4873.17 180.054   8
  -3 -26  -1 4791.24 188.460   9
   3 -26   3 8491.67 232.091  14
   3 -26   3 9002.66 226.019   8
   3 -26   3 9085.07 212.547  15
  -3 -26  -3 8543.82 246.812   9
   3 -26   5 136.079 38.0029  14
   3 -26   5 156.747 34.7507  15
  -3 -26  -5 222.147 44.5252   9
   3  26   5 180.510 30.5743   6
   3  26   7 1093.79 70.5118  10
  -3 -26  -7 1101.39 73.6336   9
   3  26   9 1087.22 55.6539  10
  -3 -27  12 3076.96 78.9405  15
  -3 -27  12 3022.50 77.7798  14
  -3 -27  12 3105.71 73.8819  11
  -3  27  10 4386.25 132.805  20
  -3 -27  10 4218.82 118.312  11
  -3 -27  10 4425.16 134.919  15
  -3 -27  10 4450.48 132.544  14
  -3 -27   8 12.2551 27.1145  14
   3 -27  -8-4.22059 21.3709   8
  -3 -27   8 16.8260 26.3932  15
  -3 -27   8 10.1749 16.7329  11
   3 -27  -6 6462.27 203.978   8
  -3 -27   6 6784.20 206.483  15
  -3 -27   6 6941.10 199.098  14
   3 -27  -4 697.362 75.5268   8
  -3 -27   4 567.508 59.3855  14
  -3 -27   4 562.965 64.9589  15
  -3 -27   4 513.244 57.6783   9
   3 -27  -4 617.378 60.7417   9
   3 -27  -2 111.031 36.9275   8
   3 -27  -2 86.1867 29.0339   9
  -3 -27   2 55.2133 30.3448   9
  -3 -27   2 62.1486 25.6052  15
   3 -27   0 16.8259 28.4348   8
   3 -27   0 20.3412 25.4148   9
  -3 -27   0 16.3636 26.4564   9
   3 -27   2 161.314 40.1918   8
  -3 -27  -2 75.5807 35.6069   9
   3 -27   2 109.616 39.4776  14
   3  27   4 4229.07 137.675   6
  -3 -27  -4 4097.95 162.697   9
   3 -27   4 4088.79 137.629  15
   3 -27   4 3835.34 153.350  14
   3 -27   4 4200.79 135.166   8
  -3 -27  -6 3392.17 131.415   9
   3  27   6 3324.12 124.247  10
  -3 -27  -8 209.454 27.6691   9
   3  27   8 219.380 30.5321  10
  -3 -28  11 1254.96 58.7408  14
  -3  28  11 1161.55 53.0777  20
  -3 -28  11 1185.71 49.2212  11
  -3 -28  11 1263.37 58.8400  15
  -3 -28   9 220.928 31.2459  11
  -3  28   9 204.592 36.5299  20
  -3 -28   9 132.652 30.3251  15
  -3 -28   9 192.041 35.4909  14
  -3 -28   7 12663.3 261.729  15
  -3 -28   7 13123.2 255.626  14
   3 -28  -7 12703.1 245.884   8
  -3 -28   5 434.546 52.3011  14
   3 -28  -5 405.776 45.1662   9
  -3 -28   5 494.852 60.5357  15
   3 -28  -5 438.237 63.0390   8
   3 -28  -3 26.9922 22.0278   9
  -3 -28   3 26.0958 27.7599   9
  -3 -28   3 18.8266 23.6060  15
   3 -28  -3 18.7526 32.2043   8
   3 -28  -1 85.7173 34.7034   8
   3 -28  -1 69.3965 27.0817   9
  -3 -28   1 159.810 39.7879   9
  -3 -28  -1 2208.96 123.657   9
   3 -28   1 2106.64 115.630   8
  -3 -28  -3 4662.44 172.784   9
   3 -28   3 4613.11 148.075   8
  -3 -28  -5 110.949 33.8447   9
  -3 -28  -7 672.674 51.1372   9
   3  28   7 663.588 49.9708  10
  -3 -29  10 403.611 30.0660  11
  -3 -29  10 422.752 37.3836  15
  -3 -29  10 403.031 37.3448  14
  -3  29  10 418.197 37.7418  20
  -3 -29   8 5907.96 160.767  15
  -3  29   8 5852.28 161.824  20
  -3 -29   8 5904.19 155.381  14
   3 -29  -8 5475.09 132.601   8
   3 -29  -6 28.3835 29.4089   8
  -3 -29   6 74.2320 30.2842  14
  -3 -29   6 52.3613 28.1203  15
   3 -29  -4-10.8852 21.6768   9
  -3 -29   4 41.9424 19.6760   9
   3 -29  -4-12.2890 33.5454   8
  -3 -29   4 31.9787 25.8630  14
  -3 -29   4 56.2624 28.6488  15
   3 -29  -2 11.7912 34.5562   8
   3 -29  -2-14.5472 25.1648   9
  -3 -29   2 7.18573 25.7096   9
   3 -29   0 1692.04 103.652   8
  -3 -29   0 1846.81 109.822   9
  -3 -29  -2 48.5846 31.1995   9
   3 -29   2 53.0964 30.5840   8
  -3 -29  -4 46.8033 29.1494   9
   3  29   6 30.8013 19.7043  10
  -3 -29  -6 5.11864 17.2357   9
   3  29   8 160.100 21.1019  10
  -3 -30   9 2331.62 86.0521  15
  -3  30   9 2272.96 87.0199  20
  -3 -30   9 2364.50 84.4313  14
  -3  30   7 110.741 30.5563  20
  -3 -30   7 83.1002 26.4149  15
  -3 -30   7 117.454 28.8532  14
   3 -30  -7 92.5439 27.8840   8
  -3 -30   5 18.3373 22.2290  15
   3 -30  -5 25.5172 25.9517   8
  -3 -30   5 32.1297 22.9799  14
   3 -30  -3 895.945 76.0493   8
  -3 -30   3 812.959 62.5800  15
   3 -30  -3 789.976 64.8739   9
  -3 -30   3 787.045 66.8811   9
  -3 -30   1 1655.35 99.5515   9
   3 -30  -1 1935.40 105.758   8
  -3 -30  -1 616.829 64.6214   9
   3 -30   1 555.492 58.2590   8
  -3 -30  -3 690.896 61.9063   9
   3 -30   3 687.008 53.1688   8
  -3 -30  -5 1138.40 70.5050   9
   3  30   5 1324.75 71.2205  10
   3  30   7 75.3308 18.6791  10
  -3 -30  -7 62.6225 15.3062   9
  -3 -31   8 720.723 48.5204  15
  -3  31   8 684.231 49.3890  20
  -3 -31   8 684.119 46.2770  14
  -3 -31   6 536.469 49.1691  15
  -3  31   6 505.816 50.7510  20
  -3 -31   6 488.842 43.7179  14
   3 -31  -6 471.038 47.3745   8
  -3  31   4 67.2384 29.1498  20
  -3 -31   4 57.9860 19.7419  15
  -3 -31   4 62.4409 23.6799   9
   3 -31  -4 69.0748 29.6584   8
  -3 -31   2 2019.47 102.080   9
  -3  31   2 2031.44 90.8855  20
   3 -31  -2 2007.52 106.650   8
   3 -31   0 863.564 67.6499   8
  -3 -31   0 902.702 72.0761   9
  -3 -31  -2 191.378 37.3476   9
   3 -31   2 204.801 34.1174   8
  -3 -31  -4 2083.89 94.4318   9
   3  31   6 174.011 24.1171  10
  -3 -31  -6 132.442 20.3844   9
  -3 -32   7 45.2682 17.6678  15
  -3  32   7 52.1362 18.2361  20
  -3 -32   7 14.8862 15.2434  14
   3 -32  -7 7.95941 14.9784   8
  -3 -32   5 226.422 29.5946  15
   3 -32  -5 275.426 39.5970   8
  -3  32   5 289.203 37.0376  20
  -3 -32   3 32.6426 23.1508   9
  -3  32   3 31.0906 18.0728  20
   3 -32  -3 13.8510 23.2314   8
   3 -32  -1 2313.32 103.537   8
  -3 -32   1 2405.10 106.684   9
   3 -32   1 727.334 57.2763   8
  -3 -32  -1 795.129 63.4947   9
  -3 -32  -3 74.2892 24.6617   9
   3 -32   3 26.2795 14.9858   8
  -3 -32  -5 1532.86 67.2077   9
   3  32   5 1487.78 62.5327  10
  -3 -33   6 218.978 25.4588  15
   3 -33  -6 188.002 27.6703   8
  -3  33   6 282.074 31.7364  20
   3 -33  -4 668.771 53.7598   8
  -3  33   4 646.848 47.7268  20
  -3 -33   4 602.830 41.9498   9
   3 -33  -2 71.2392 27.2062   8
  -3 -33   2 104.568 25.0404   9
   3 -33   0 42.4811 23.3624   8
  -3 -33   0 19.1504 19.7810   9
   3 -33   2 1195.15 56.7026   8
  -3 -33  -2 1157.60 67.7168   9
   3  33   4 192.753 24.3792  10
  -3 -33  -4 192.625 27.1652   9
   3 -34  -5 718.511 45.6767   8
  -3  34   5 792.176 45.6865  20
  -3 -34   3 4563.65 108.545   9
   3 -34  -3 4640.06 123.670   8
  -3 -34   1 424.280 39.5007   9
   3 -34  -1 375.517 38.7755   8
  -3 -34  -1 42.2232 17.6967   9
   3 -34   1 31.2605 14.9463   8
  -3 -34  -3 30.5871 13.2941   9
   3 -35  -4 2128.91 72.8859   8
   3 -35  -2 9779.80 160.562   8
  -3 -35   2 8916.98 142.119   9
  -3 -35   0 231.604 29.3232   9
   3 -35   0 246.320 27.4246   8
  -3 -35  -2 1276.33 55.5149   9
  -4   0  16 63.1177 21.2647   7
  -4   0  16 105.596 29.8355  12
  -4   0  14 4638.68 161.745   7
  -4   0  14 4805.36 170.757  12
  -4   0  12 2146.66 114.243  11
  -4   0  12 2252.82 124.831  12
  -4   0  12 2221.72 122.948   7
   4   0 -10 7310.41 398.943   3
  -4   0  10 7364.27 212.293  12
  -4   0  10 6720.61 451.354  17
  -4   0  10 7118.87 210.302   7
   4   0 -10 7421.99 403.743   4
   4   0  -8 28609.5 715.883   3
   4   0  -8 27946.4 705.611   4
  -4   0   8 30000.6 846.794  17
   4   0  -6 28407.2 652.929   3
   4   0  -6 28749.0 615.007   4
  -4   0   6 27529.3 729.588  17
   4   0  -4 24617.9 566.045   3
  -4   0   4 24105.2 513.872  18
   4   0  -4 24188.7 501.814   4
  -4   0   2 152052. 1393.73  18
   4   0  -2 145410. 1133.15   4
  -4   0   0 63897.0 972.420  18
   4   0   0 65459.8 763.354   4
   4   0   0 66735.7 865.669   1
   4   0   2 18478.8 505.601   1
  -4   0  -2 18996.1 571.926  18
   4   0   4 2651.95 216.409   1
  -4   0  -4 2408.75 228.710  18
  -4   0  -6 3358.20 286.496  18
   4   0   6 3447.38 276.553   1
   4   0   6 3606.82 158.709   5
   4   0   6 3642.92 152.017  13
   4   0   6 3665.13 149.439   6
   4   0   8 540.933 68.2685   5
   4   0   8 583.569 68.0461   6
   4   0   8 468.181 61.3228  13
   4   0   8 574.208 56.7193  10
   4   0   8 682.510 135.748   1
   4   0  10 89.3798 27.1503  10
   4   0  10 89.1152 29.7007   6
   4   0  10 119.344 39.2366   7
   4   0  12 4218.16 116.373  10
   4   0  12 3928.53 118.596   7
   4   0  12 4151.71 136.757   6
  -4   1  17 566.389 38.6137  12
  -4  -1  17 532.786 38.4883  12
  -4  -1  15 6811.56 174.006   7
  -4   1  15 7006.71 181.785   7
  -4   1  15 6742.22 184.955  12
  -4  -1  15 6809.15 185.954  12
  -4  -1  13 4921.48 164.772  11
  -4  -1  13 4972.22 174.295   7
  -4   1  13 4669.59 173.009   7
  -4  -1  13 4790.66 178.723  12
  -4   1  13 4923.05 178.867  12
   4   1 -11 3858.94 300.628   3
   4  -1 -11 4202.13 316.241   3
  -4   1  11 3584.54 341.953  17
  -4  -1  11 3935.86 355.599  17
  -4  -1  11 3995.68 160.345   7
  -4   1  11 4051.29 164.205   7
   4   1 -11 4056.29 311.141   4
   4  -1 -11 3954.95 310.500   4
  -4  -1  11 4063.47 163.018  12
  -4   1  11 4089.89 165.605  12
   4  -1  -9 2057.02 212.362   4
   4   1  -9 2346.21 215.880   4
   4   1  -9 2394.40 218.253   3
   4  -1  -9 2091.35 207.052   3
  -4  -1   9 2109.14 239.861  17
  -4   1   9 2205.21 247.913  17
   4   1  -7 24047.2 606.675   4
   4  -1  -7 24727.6 602.667   4
   4   1  -7 25034.9 635.834   3
   4  -1  -7 25118.2 651.207   3
  -4  -1   7 25681.0 747.171  17
  -4   1   7 24463.7 727.498  17
  -4  -1   5 10275.2 320.420  18
  -4   1   5 10003.7 317.029  18
   4   1  -5 10061.6 348.244   4
   4  -1  -5 10063.4 336.152   4
   4   1  -5 10181.9 375.146   3
   4  -1  -5 10220.5 380.084   3
  -4   1   3 24286.4 539.614  18
  -4  -1   3 23436.3 529.941  18
   4   1  -3 24834.9 563.620   3
   4  -1  -3 23013.5 544.575   3
   4  -1  -3 24666.9 471.988   4
   4   1  -3 23638.2 484.283   4
   4  -1  -1 30.2189 31.3558   4
   4   1  -1 56.6080 41.6730   4
  -4  -1   1 133.481 58.5337  18
  -4   1   1 147.879 55.7669  18
  -4   1  -1 140710. 1499.05  18
  -4  -1  -1 140495. 1498.92  18
   4  -1   1 139938. 1331.75   1
   4  -1   1 138124. 1084.42   4
   4   1   1 139543. 1181.35   4
   4   1   3 2314.17 187.436   1
   4  -1   3 2580.47 205.007   1
  -4  -1  -3 2720.59 230.393  18
  -4   1  -3 2764.47 227.406  18
   4   1   5 1152.42 149.224   1
   4  -1   5 1365.68 173.376   1
  -4  -1  -5 1310.97 179.137  18
  -4   1  -5 1441.16 182.724  18
  -4  -1  -7 7359.47 428.810  18
   4   1   7 7109.00 228.380   5
   4  -1   7 7145.22 229.503   5
   4   1   7 7266.45 414.252   1
   4  -1   7 6962.19 416.046   1
   4   1   7 7206.37 223.411  13
   4  -1   7 7304.00 219.321  13
   4   1   7 6978.95 214.742   6
   4  -1   7 7070.31 216.343   6
   4  -1   9 1904.89 99.9938  10
   4   1   9 1810.53 99.8809  10
   4   1   9 1645.02 108.776  13
   4  -1   9 1806.35 111.613  13
   4   1   9 1762.51 113.644   6
   4  -1   9 1767.65 113.225   6
   4  -1   9 1817.98 112.245   7
   4   1   9 1835.07 118.373   7
   4  -1  11 105.567 24.8524  10
   4   1  11 100.531 28.1662  10
   4   1  11 98.4602 31.0853   7
   4  -1  11 102.842 28.0781   7
   4   1  11 50.9547 27.0486   6
   4  -1  11 100.169 31.6114   6
   4   1  13 388.088 36.7602   6
   4  -1  13 415.017 38.7897   6
   4   1  13 402.782 29.1257  10
  -4  -2  16 10333.2 200.306  12
  -4   2  16 10485.4 197.964  12
  -4   2  16 10627.6 191.993   7
  -4  -2  14 313.981 47.8713   7
  -4   2  14 364.190 50.4203   7
  -4  -2  14 407.568 58.4926  12
  -4   2  14 403.988 57.9688  12
  -4  -2  12 1036.97 83.2524  11
  -4  -2  12 955.977 79.2864   7
  -4   2  12 994.049 84.4129   7
  -4  -2  12 1124.04 90.3112  12
  -4   2  12 1064.62 87.3284  12
   4   2 -10 2951.10 248.797   3
   4  -2 -10 3107.06 267.332   3
  -4  -2  10 3005.46 135.807   7
  -4   2  10 3138.64 141.662   7
  -4  -2  10 3486.85 323.738  17
  -4   2  10 2877.60 296.616  17
   4  -2 -10 3000.20 254.860   4
   4   2 -10 3471.96 277.157   4
  -4  -2  10 3229.85 142.635  12
  -4   2  10 2979.78 135.650  12
  -4  -2   8 29131.2 832.112  17
  -4   2   8 29064.2 839.887  17
   4   2  -8 30419.0 734.869   4
   4  -2  -8 31377.5 726.647   4
   4   2  -8 30294.7 725.681   3
   4  -2  -8 29169.4 738.985   3
  -4  -2   6 51607.4 993.803  17
  -4   2   6 49553.1 984.252  17
   4  -2  -6 49793.4 800.076   4
   4   2  -6 49425.5 834.126   4
   4   2  -6 49001.7 862.524   3
   4  -2  -6 50722.3 886.634   3
   4  -2  -4 9407.17 355.630   3
   4   2  -4 8492.20 336.252   3
   4   2  -4 8911.43 319.680   4
   4  -2  -4 9187.17 299.092   4
  -4  -2   4 8951.03 318.532  18
  -4   2   4 8505.65 312.059  18
   4   2  -2 40560.9 635.305   4
   4  -2  -2 41523.4 567.587   4
  -4   2   2 40970.2 733.450  18
  -4  -2   2 40052.9 724.286  18
  -4  -2   0 23486.8 598.729  18
  -4   2   0 24632.6 607.432  18
   4   2   0 22921.7 485.492   1
   4  -2   0 24338.3 543.064   1
   4  -2   0 25327.9 428.423   4
   4   2   0 24579.9 498.585   4
  -4  -2  -2 774.401 124.441  18
  -4   2  -2 663.631 111.912  18
   4   2   2 672.007 96.7798   1
   4  -2   2 771.230 110.369   1
   4   2   2 646.407 93.4549   4
   4   2   4 274.453 77.3374   1
   4  -2   4 265.126 66.1239   1
  -4  -2  -4 315.614 81.7439  18
  -4   2  -4 276.136 79.7533  18
   4   2   6 41.8973 44.9007   1
   4  -2   6 74.8731 31.8213   1
  -4  -2  -6 80.3599 56.9872  18
  -4   2  -6 55.5751 47.0996  18
   4  -2   6 23.5375 21.9603   6
   4   2   6 87.5016 30.7706   5
   4  -2   6 41.2768 22.3770   5
   4   2   6 93.5528 30.7015  13
   4  -2   6 26.0612 27.2004  13
   4   2   8 2132.22 107.696  10
   4  -2   8 1892.72 116.058   6
   4  -2   8 2118.49 128.896   5
   4   2   8 2110.51 128.062   5
   4   2   8 2078.77 121.915   6
   4  -2   8 1976.33 123.543   7
   4   2   8 2055.37 122.577  13
   4  -2   8 1921.11 114.049  13
   4   2  10 5524.08 166.629  10
   4  -2  10 5671.36 165.415  10
   4  -2  10 5631.54 181.618   7
   4   2  10 5579.88 190.362   7
   4   2  10 5525.15 190.337   6
   4  -2  10 5551.84 190.549   6
   4   2  12 68.9379 24.3536   7
   4  -2  12 18.8581 15.8414  10
   4   2  12-13.9726 16.1927  10
   4   2  12 15.0851 22.6480   6
   4  -2  12 32.7783 24.6758   6
  -4  -3  17 694.870 43.4856  12
  -4   3  17 577.139 37.8164  12
  -4   3  15 7422.42 188.864  12
  -4  -3  15 7614.67 195.117  12
  -4   3  15 7761.68 195.282   7
  -4  -3  13 6188.81 202.617  12
  -4   3  13 6196.72 197.600  12
  -4  -3  13 6372.84 192.360  11
  -4  -3  13 6442.10 192.753   7
  -4   3  13 6276.41 203.209   7
  -4   3  11 27347.8 428.647   7
  -4  -3  11 27214.6 410.203   7
  -4   3  11 26406.5 935.472  17
  -4  -3  11 27329.1 922.219  17
  -4  -3  11 27432.4 423.411  12
  -4   3  11 27324.6 417.778  12
   4  -3 -11 27230.0 809.838   4
   4   3 -11 27248.2 808.608   4
   4  -3 -11 26954.8 817.183   3
  -4   3   9 38339.7 476.638   7
  -4  -3   9 38498.7 471.346  12
  -4  -3   9 38142.9 999.807  17
  -4   3   9 36169.2 997.376  17
   4   3  -9 37116.4 835.247   3
   4  -3  -9 37451.4 888.916   3
   4   3  -9 37422.0 879.866   4
   4  -3  -9 36363.2 841.525   4
  -4  -3   7 22701.8 695.315  17
  -4   3   7 22176.1 701.309  17
   4  -3  -7 22012.0 572.253   4
   4   3  -7 23459.2 614.632   4
   4   3  -7 23148.8 606.170   3
   4  -3  -7 22986.2 630.219   3
  -4   3   5 27886.5 547.807  18
  -4  -3   5 28643.5 539.940  18
   4  -3  -5 28673.8 556.779   4
   4   3  -5 27513.3 594.796   4
   4   3  -5 26870.3 612.555   3
   4  -3  -5 29107.7 647.411   3
   4  -3  -3 2237.04 171.752   3
  -4   3   3 1842.69 155.994  19
   4  -3  -3 2301.03 139.089   4
   4   3  -3 2146.79 154.478   4
  -4  -3   3 1946.33 156.954  18
  -4   3   3 2008.14 159.163  18
  -4   3   1 26552.6 527.885  19
  -4   3   1 26612.4 612.708  18
  -4  -3   1 27529.1 626.657  18
   4  -3  -1 26351.2 417.698   4
   4   3  -1 26265.6 522.415   4
  -4   3  -1 22693.3 608.819  18
   4  -3   1 21048.4 537.880   1
   4   3   1 20928.3 477.097   1
  -4  -3  -1 21750.0 603.237  18
   4   3   1 20580.3 487.780   4
   4   3   3 3060.15 207.032   1
   4  -3   3 3384.50 242.672   1
  -4  -3  -3 3328.23 258.172  18
  -4   3  -3 3166.12 247.042  18
   4  -3   5 1871.00 202.375   1
   4   3   5 2069.21 192.874   1
  -4   3  -5 1839.33 201.976  18
  -4  -3  -5 1759.95 203.407  18
   4  -3   7 1181.65 90.4537   6
   4   3   7 1174.51 91.8444   6
   4  -3   7 1341.83 101.872  13
   4   3   7 1384.82 102.069  13
  -4  -3  -7 1281.77 179.847  18
   4   3   7 1359.77 85.6132  10
   4  -3   7 1173.66 175.916   1
   4   3   7 1307.01 100.456   5
   4  -3   7 1275.11 99.1641   5
   4   3   9 33.2932 29.9197  13
   4   3   9 29.2454 20.3585  10
   4  -3   9 30.5332 18.4819  10
   4  -3   9 24.1330 27.0484   6
   4   3   9 67.6779 36.3508   6
   4  -3   9 35.5415 24.8723   7
   4   3   9 41.8804 34.9730   7
   4  -3  11 1560.61 79.6789  10
   4   3  11 1540.11 83.3966  10
   4   3  11 1580.52 96.4258   6
   4   3  11 1551.93 93.6533   7
   4  -3  11 1634.27 95.7350   6
   4   3  13 115.941 23.6749   6
   4  -3  13 131.126 24.5669   6
   4   3  13 107.559 19.2886   7
   4   3  13 103.689 16.5573  10
  -4   4  16 4683.07 130.739   7
  -4  -4  16 4772.67 135.429  12
  -4   4  16 4676.07 128.472  12
  -4  -4  14 57.6801 23.8557  11
  -4  -4  14-11.5201 30.7684  12
  -4   4  14 59.8858 30.2878  12
  -4   4  14 23.4645 33.1869   7
  -4  -4  12 1623.44 99.6536   7
  -4   4  12 1764.00 111.983   7
  -4  -4  12 1850.48 112.808  11
  -4  -4  12 1706.36 109.838  12
  -4   4  12 1831.43 110.008  12
  -4  -4  10 19200.7 335.909   7
  -4   4  10 19494.1 354.781   7
   4   4 -10 20069.4 630.012   3
   4  -4 -10 19907.4 683.601   3
  -4  -4  10 19153.4 348.848  12
  -4   4  10 18960.8 335.214  12
  -4  -4  10 19409.5 742.596  17
  -4   4  10 18185.0 746.199  17
   4   4 -10 19374.8 667.602   4
   4  -4 -10 19902.2 659.290   4
   4  -4  -8 2643.41 213.701   4
   4   4  -8 2397.03 210.446   4
  -4  -4   8 2667.18 254.998  17
  -4   4   8 2469.73 251.488  17
   4   4  -8 2412.60 207.586   3
   4  -4  -8 2326.16 217.170   3
   4  -4  -6 9743.99 345.319   4
   4   4  -6 10175.1 386.841   4
  -4  -4   6 9758.34 433.716  17
  -4   4   6 9313.39 432.742  17
  -4  -4   6 9777.12 339.936   2
   4   4  -6 9565.35 371.884   3
   4  -4  -6 9100.35 382.124   3
  -4   4   4 1185.10 121.224  18
  -4  -4   4 1178.61 120.691  18
   4   4  -4 923.453 109.836   4
   4  -4  -4 1064.16 100.333   4
   4  -4  -4 1015.77 121.286   3
   4   4  -4 847.952 109.192   3
  -4   4   4 1127.75 132.565  19
  -4   4   2 2671.44 192.996  18
  -4  -4   2 2885.40 200.948  18
   4   4  -2 2892.24 180.565   4
   4  -4  -2 2872.92 138.281   4
   4  -4  -2 2688.73 186.751   3
  -4   4   2 2828.15 187.865  19
  -4   4   0 12953.3 448.599  18
   4   4   0 12017.1 334.135   1
   4  -4   0 13373.2 420.244   1
  -4  -4   0 12819.4 449.102  18
   4   4   0 13598.3 391.422   4
  -4   4   0 12933.2 352.589  19
  -4   4  -2 37909.8 825.014  18
   4   4   2 36854.8 657.523   1
   4  -4   2 37403.4 766.143   1
   4   4   2 35909.3 690.656   4
  -4  -4  -2 37643.7 835.085  18
   4   4   4 35.0417 34.5468   1
   4  -4   4 71.7447 35.0434   1
  -4  -4  -4 109.857 61.1621  18
  -4   4  -4 65.7884 49.3777  18
  -4  -4  -6 801.424 142.473  18
  -4   4  -6 745.668 136.533  18
   4   4   6 947.530 79.1506   6
   4  -4   6 931.468 77.9034   6
   4  -4   6 1005.93 156.051   1
   4   4   6 1064.58 88.1298  13
   4  -4   6 1065.27 86.9511   5
   4   4   6 1041.10 87.2696   5
   4   4   8 101.115 35.1393  13
   4   4   8 80.8332 34.5636   6
   4  -4   8 63.0210 27.8915   6
   4  -4   8 90.9234 37.8605   5
   4   4   8 56.0598 33.0900   5
   4  -4   8 65.6807 32.2026   7
   4   4   8 49.9676 29.5739   7
   4   4   8 48.9750 23.2205  10
   4   4  10 3657.09 157.940  13
   4   4  10 3591.95 154.749   6
   4   4  10 3615.83 134.847  10
   4  -4  10 3503.67 126.988  10
   4  -4  10 3458.36 148.004   6
   4   4  10 3625.44 155.026   7
   4   4  12 2938.66 98.1549  10
   4   4  12 2583.18 93.1130  12
   4  -4  12 2943.22 111.867   6
   4   4  12 2948.50 114.070   6
   4   4  12 2962.20 109.750   7
  -4   5  17 2204.19 65.4828  12
  -4  -5  17 2369.95 73.6854  12
  -4   5  15-10.6059 25.1320   7
  -4  -5  15-12.8669 29.2931  12
  -4   5  15-5.80783 20.6554  12
  -4   5  13 1381.81 95.2625  12
  -4  -5  13 1244.59 92.9750  12
  -4   5  13 1252.59 95.8804   7
  -4  -5  13 1389.63 94.2788  11
   4  -5 -11 17841.4 655.166   4
   4   5 -11 19524.9 692.306   4
  -4  -5  11 18205.5 326.827   7
  -4   5  11 18738.2 356.412   7
   4  -5 -11 19454.1 701.969   3
  -4  -5  11 18959.8 355.642  12
  -4   5  11 18953.4 341.354  12
  -4  -5  11 18774.8 354.221  11
  -4   5  11 18571.2 785.779  17
  -4  -5  11 18128.7 741.334  17
   4   5  -9 1012.37 148.959   4
  -4  -5   9 1106.06 83.5079  12
   4   5  -9 849.964 129.941   3
   4  -5  -9 1050.92 152.740   3
  -4   5   9 1158.92 88.0181   7
  -4  -5   9 979.444 157.548  17
  -4   5   9 816.908 157.977  17
   4  -5  -9 917.165 136.407   4
  -4  -5   7 3522.53 275.755  17
  -4   5   7 3291.67 274.330  17
   4  -5  -7 3801.45 234.041   4
   4   5  -7 3316.22 239.114   4
   4   5  -7 3305.08 227.559   3
   4  -5  -7 3543.94 255.015   3
   4  -5  -5 7466.04 337.451   3
   4   5  -5 6585.24 305.409   3
   4  -5  -5 6798.56 264.866   4
   4   5  -5 6960.24 310.571   4
  -4   5   5 6836.85 281.411  18
  -4   5   5 6658.81 329.710  19
  -4  -5   5 7650.68 284.745  18
   4  -5  -3 12755.1 411.807   3
  -4   5   3 13530.1 422.698  18
   4  -5  -3 12936.0 306.404   4
   4   5  -3 13859.6 407.371   4
  -4  -5   3 13927.1 429.605  18
  -4   5   3 12910.6 416.351  19
  -4   5   1 8542.97 310.063  19
  -4   5   1 8828.08 362.494  18
   4   5  -1 8470.28 266.232   1
  -4  -5   1 8654.88 366.423  18
   4   5  -1 9299.28 329.389   4
  -4   5  -1 9171.07 284.874  19
   4   5   1 9786.26 354.038   4
  -4  -5  -1 9596.88 410.875  18
   4  -5   1 8804.16 362.071   1
   4   5   1 9860.33 312.962   1
  -4   5  -1 10009.2 409.795  18
  -4  -5  -3 14438.0 546.001  18
  -4   5  -3 14509.3 532.739  18
   4   5   3 14155.5 422.793   1
   4  -5   3 13998.7 507.141   1
  -4  -5  -5 1525.71 196.464  18
  -4   5  -5 1777.09 203.280  18
   4  -5   5 1563.49 185.152   1
   4   5   5 1514.17 94.3436   6
   4   5   7 333.478 59.0268  13
  -4  -5  -7 174.524 71.0152  18
   4   5   7 266.195 43.0500   6
   4  -5   7 285.967 46.6102   6
   4   5   7 263.371 42.1313  10
   4  -5   7 305.509 58.3475   5
   4   5   7 236.033 49.9066   5
   4  -5   7 298.865 104.880   1
   4   5   9 14.0099 21.7999  10
   4  -5   9 7.63819 20.8248  10
   4   5   9 52.7341 29.2789   7
   4   5   9 1.27136 26.7097   6
   4  -5   9-23.9626 30.2223   6
   4   5   9 28.8033 29.4831  13
   4   5  11 120.994 33.4356   7
   4   5  11 99.3597 26.2722  10
   4  -5  11 112.511 27.1404  10
   4  -5  11 94.7540 27.2640   6
   4   5  11 77.4270 30.5827   6
   4   5  13 359.529 26.2598  10
   4   5  13 427.489 37.2006   6
   4   5  13 372.993 32.5277   7
  -4   6  16 1265.93 69.5448   7
  -4  -6  16 1217.39 68.3421  12
  -4   6  16 1228.92 62.6207  12
  -4  -6  14-28.0303 24.3019  11
  -4   6  14-10.3699 30.1184   7
  -4  -6  14 7.49808 28.1855  12
  -4   6  14-5.25408 23.9277  12
  -4   6  12 1205.37 86.8930  12
  -4  -6  12 1329.75 96.4188  12
  -4   6  12 1363.34 100.110   7
  -4  -6  12 1280.40 95.7835  11
   4   6 -10 1847.39 213.216   4
   4  -6 -10 1658.58 193.444   4
  -4  -6  10 1797.89 219.860  17
  -4   6  10 1832.60 240.074  17
  -4   6  10 1901.49 113.762   7
   4  -6 -10 1923.56 220.632   3
  -4  -6  10 1850.02 113.819  12
  -4   6  10 1930.37 107.774  12
  -4  -6   8 745.422 136.310  17
  -4   6   8 581.687 128.279  17
   4   6  -8 726.337 112.741   3
   4  -6  -8 900.866 139.515   3
   4   6  -8 759.306 123.690   4
   4  -6  -8 768.816 118.203   4
  -4   6   6 428.841 89.9761  19
  -4  -6   6 358.637 73.9813   2
  -4  -6   6 329.839 80.1821  17
  -4   6   6 316.293 83.5374  17
   4   6  -6 299.437 73.2737   3
   4  -6  -6 241.847 72.4986   3
   4   6  -6 218.980 58.6371   4
   4  -6  -6 284.072 61.9239   4
  -4  -6   4 17.9664 27.6542  18
  -4   6   4 67.1873 43.5431  18
  -4   6   4 38.0712 38.2719  19
   4  -6  -4 79.0240 42.8016   3
   4   6  -4 89.3910 38.2315   4
   4  -6  -4 76.0671 28.8771   4
  -4   6   2 7157.01 326.387  18
   4  -6  -2 6978.35 304.064   3
  -4  -6   2 7412.85 332.582  18
  -4   6   2 6716.69 293.893  19
   4   6  -2 7003.93 295.087   4
  -4  -6   0 165.515 60.7422  18
  -4   6   0 154.692 52.5495  18
  -4   6   0 155.757 48.4990  19
   4   6   0 77.4438 29.7491   1
   4  -6   0 58.2310 44.2821   1
   4   6   0 42.2488 36.4532   4
  -4   6  -2 1744.68 182.504  18
  -4  -6  -2 1804.66 190.343  18
   4   6   2 1540.55 157.111   4
   4  -6   2 1705.94 171.164   1
   4  -6   4 4493.90 310.535   1
  -4   6  -4 4681.54 315.815  18
  -4  -6  -4 4493.77 324.120  18
   4  -6   6 361.115 101.391   1
   4  -6   6 416.538 57.8936   5
   4   6   6 431.026 57.6318   5
   4   6   6 369.941 51.1945   8
  -4  -6  -6 375.060 106.608  18
  -4   6  -6 372.377 98.4559  18
   4   6   6 484.315 58.0593   6
   4  -6   6 388.702 53.6359   6
   4   6   6 420.573 48.3831  10
   4   6   6 474.010 62.6848  13
   4   6   8 981.530 76.7384  10
   4  -6   8 939.168 85.3788   5
   4  -6   8 897.505 78.5412   6
   4   6   8 942.609 84.7690   5
   4   6   8 879.210 80.9300   6
   4   6   8 942.457 90.2581   7
   4   6   8 922.198 86.6475  13
   4  -6  10 1472.18 80.5535  10
   4   6  10 1373.49 84.2849  10
   4  -6  10 1366.60 92.1279   6
   4   6  10 1338.74 96.7234   7
   4   6  10 1371.96 98.3798  13
   4   6  10 1371.98 95.1299   6
   4   6  12 179.842 31.4369  12
   4   6  12 194.920 33.8897   6
   4  -6  12 166.396 30.8721   6
   4   6  12 158.939 27.9563  10
   4   6  12 172.845 32.3292   7
  -4  -7  15 1105.32 64.1509  11
  -4   7  15 1248.77 81.3764   7
  -4   7  15 1191.69 71.6978  12
  -4  -7  15 1216.59 77.6587  12
  -4  -7  13 4836.84 173.360  11
  -4   7  13 4885.83 167.573  12
  -4  -7  13 4946.02 179.708  12
  -4   7  13 4998.29 182.189   7
  -4   7  11 323.441 53.6336   7
  -4  -7  11 258.201 42.1378  14
  -4   7  11 432.473 139.427  17
  -4  -7  11 336.064 52.9462  12
  -4   7  11 293.070 47.9522  12
   4  -7 -11 396.682 122.113   3
   4   7 -11 403.892 105.725   4
   4  -7 -11 278.421 89.6111   4
  -4  -7  11 274.421 49.3231  11
   4  -7  -9 1883.49 210.865   3
  -4  -7   9 2315.05 121.644  12
  -4   7   9 2418.89 124.476   7
   4  -7  -9 2442.68 218.791   4
   4   7  -9 2001.84 209.001   4
  -4  -7   9 2496.70 252.032  17
  -4   7   9 2151.13 249.797  17
  -4   7   9 2420.46 121.037  20
  -4   7   7 36.3935 43.9354  19
   4   7  -7 39.9940 50.6004   4
   4  -7  -7 77.3240 39.7915   4
   4   7  -7 37.7346 42.9329   3
   4  -7  -7 6.72806 33.4446   3
  -4  -7   7-1.08529 43.5480   2
  -4  -7   7 56.2879 50.1274  17
  -4   7   7 18.4505 43.6484  17
   4   7  -5 924.685 120.350   4
   4  -7  -5 933.951 98.1100   4
  -4   7   5 1147.73 141.201  19
  -4   7   5 1083.67 147.962  17
  -4   7   5 1272.69 129.659  18
  -4  -7   5 1274.37 122.688  18
   4  -7  -5 1022.14 133.404   3
   4  -7  -3 151.662 55.8553   3
  -4  -7   3 80.1790 47.1710  18
  -4   7   3 58.3664 46.8409  18
  -4   7   3 82.7266 53.2564  19
   4   7  -3 116.404 54.0361   4
  -4   7   1 8775.05 376.004  18
   4   7  -1 9488.45 351.014   4
  -4  -7   1 8876.75 383.409  18
  -4  -7   1 9013.90 344.229  16
  -4   7   1 9038.70 331.700  19
   4  -7   1 7751.32 353.602   1
  -4   7  -1 7061.97 355.594  18
   4   7   1 7687.43 332.570   4
  -4   7  -1 8188.05 285.278  19
  -4  -7  -1 7863.25 303.488  16
  -4  -7  -1 8291.33 395.768  18
  -4  -7  -3 3501.01 278.478  18
   4  -7   3 3076.22 246.194   1
  -4   7  -3 3890.88 283.398  18
   4   7   5 5511.27 179.756   6
   4   7   5 5383.37 182.797   5
   4  -7   5 5194.65 182.243   5
   4   7   5 5305.16 187.757  13
   4  -7   5 4950.69 343.724   1
  -4   7  -5 5191.35 343.996  18
   4  -7   7 73.3835 28.9277   6
   4   7   7 167.433 33.9610   6
  -4  -7  -7 25.6694 37.8014  18
   4  -7   7 149.014 78.9918   1
   4   7   7 167.705 41.6897  13
   4  -7   7 180.145 44.8237   5
   4   7   7 229.100 44.8237   5
   4   7   7 156.514 29.2339  10
   4   7   9 423.947 60.3143  13
   4   7   9 324.991 46.2487  10
   4   7   9 334.492 53.9048   6
   4  -7   9 291.637 48.1502   6
   4   7   9 265.100 55.1476   7
   4   7  11 108.643 24.5709  10
   4   7  11 85.9406 31.0295   7
   4   7  11 116.803 30.1727   6
   4  -7  11 58.4143 24.9252   6
   4   7  13 391.433 33.4781   7
   4   7  13 400.287 32.9452   6
  -4  -8  16 116.746 24.7265  12
  -4   8  16 69.5316 19.3988  12
  -4   8  16 119.509 26.8505   7
  -4  -8  14 7416.77 192.992  11
  -4   8  14 7617.55 211.509   7
  -4   8  14 7467.71 189.442  12
  -4  -8  14 7173.25 200.622  12
  -4  -8  12 1803.59 104.759  14
  -4   8  12 1808.40 105.249  12
  -4  -8  12 1752.13 111.564  12
  -4   8  12 1756.98 112.710   7
  -4  -8  12 1663.05 109.172  11
  -4   8  10 64.3465 33.8770   7
   4   8 -10 34.9258 49.3943   4
   4  -8 -10 218.001 72.8953   4
   4  -8 -10 72.0264 53.1521   3
  -4  -8  10 28.3977 44.1906  17
  -4   8  10-32.7052 75.5951  17
  -4   8  10 62.5781 27.3968  20
  -4  -8  10 39.6663 26.4975  12
  -4   8  10 70.7744 33.5448  12
  -4  -8   8 5922.64 365.935  17
  -4   8   8 5160.90 369.722  17
   4  -8  -8 6305.08 321.839   4
   4  -8  -8 6184.00 362.166   3
  -4   8   6 2719.35 242.168  17
  -4  -8   6 3361.56 254.686  17
   4   8  -6 3074.94 228.537   4
   4  -8  -6 2953.52 190.329   4
  -4  -8   6 2914.22 219.735   2
  -4   8   6 2922.98 237.265  19
   4  -8  -6 3208.40 237.977   3
   4   8  -4 8183.91 347.312   4
   4  -8  -4 8536.18 359.638   3
  -4   8   4 8577.86 347.547  18
  -4   8   4 8019.17 359.410  19
  -4  -8   4 7974.28 331.078  18
  -4  -8   2 3683.06 231.386  16
   4   8  -2 3577.44 222.409   4
   4  -8  -2 3811.98 228.657   3
  -4  -8   2 3402.84 237.755  18
  -4   8   2 3638.35 225.688  19
  -4   8   2 3838.80 242.610  18
   4   8   0 13287.4 433.990   4
  -4   8   0 12795.8 388.003  19
  -4   8   0 12799.7 469.719  18
   4  -8   0 12296.5 440.159   1
  -4  -8   0 12599.5 405.404  16
  -4  -8   0 13803.3 499.974  18
  -4  -8  -2 1817.16 196.994  18
  -4   8  -2 1928.02 195.321  18
   4   8   2 1627.98 167.252   4
   4  -8   2 1824.97 183.750   1
  -4  -8  -2 1800.82 147.061  16
  -4   8  -4 8698.70 441.441  18
   4  -8   4 8581.40 439.251   1
  -4  -8  -4 8793.45 464.091  18
   4   8   6 1574.61 104.348   5
   4  -8   6 1550.38 104.134   5
  -4  -8  -6 1643.90 213.198  18
  -4   8  -6 1518.90 192.020  18
   4   8   6 1489.08 99.6411   6
   4  -8   6 1456.60 94.4645   6
   4   8   6 1418.74 86.8729  10
   4   8   6 1608.04 108.801  13
   4  -8   6 1417.50 197.433   1
   4   8   8 423.281 58.4842   6
   4  -8   8 258.392 44.5761   6
   4   8   8 442.307 55.6277  10
   4   8   8 419.551 63.1511  13
   4   8   8 364.159 62.1548   7
   4   8  10 1099.66 75.2574  10
   4  -8  10 1093.16 82.4449   6
   4   8  10 1093.38 89.1477   7
   4   8  10 1011.76 84.5031  13
   4   8  10 1051.83 84.0369   6
   4   8  12 857.113 60.1515   7
   4   8  12 844.697 54.8599  12
   4   8  12 869.572 59.6793   6
   4   8  12 823.041 51.5935  10
  -4   9  15 1838.06 94.8943   7
  -4  -9  15 1885.95 84.0481  11
  -4   9  15 2012.07 85.5207  12
  -4  -9  15 1901.43 92.0871  12
  -4   9  13 4337.46 169.545   7
  -4  -9  13 4416.94 165.257  11
  -4   9  13 4467.93 153.382  12
  -4  -9  13 4420.83 166.089  12
  -4   9  11 5318.40 174.161  12
  -4  -9  11 5300.31 190.910  12
  -4  -9  11 5302.75 186.161  14
  -4   9  11 5318.24 192.525   7
  -4  -9  11 5252.18 194.595  11
   4  -9  -9 400.551 107.201   3
  -4  -9   9 421.335 110.837  17
  -4   9   9 235.212 78.1422  17
  -4  -9   9 382.960 54.4975  12
  -4   9   9 373.692 54.6559   7
   4   9  -9 338.351 98.2958   4
   4  -9  -9 438.124 95.3191   4
  -4   9   9 468.049 57.6471  20
  -4  -9   7 278.034 78.3629  17
  -4   9   7 299.920 94.6802  17
   4   9  -7 260.513 80.8774   4
   4  -9  -7 393.113 80.0567   4
  -4  -9   7 348.077 88.6401   2
   4  -9  -7 291.335 88.6366   3
  -4   9   7 290.588 88.0689  19
   4   9  -5 5912.79 310.596   4
  -4   9   5 6018.31 329.528  19
  -4   9   5 5977.31 344.431  17
  -4   9   5 6976.51 315.408  18
   4  -9  -5 6162.74 319.795   3
   4  -9  -3 429.417 85.8902   3
  -4  -9   3 167.112 63.7928  16
  -4   9   3 334.512 82.6886  19
  -4  -9   3 226.741 70.7374  18
  -4   9   3 258.793 67.6663  18
   4   9  -3 406.353 85.3690   4
  -4   9   1 7184.03 311.881  19
  -4   9   1 7633.59 355.559  18
  -4  -9   1 7011.32 354.873  18
   4   9  -1 7066.88 320.825   4
  -4  -9   1 6640.68 310.112  16
   4  -9   1 9649.78 410.603   1
  -4   9  -1 10090.7 338.565  19
  -4  -9  -1 9845.26 362.247  16
   4   9   1 9860.27 399.118   4
  -4  -9  -1 10305.5 456.218  18
  -4   9  -1 9600.33 429.891  18
  -4  -9  -3 4744.39 332.856  18
  -4   9  -3 4674.51 319.116  18
   4  -9   3 4586.08 311.062   1
   4  -9   5 2720.27 264.943   1
   4   9   5 2404.01 109.926  10
  -4   9  -5 2552.84 250.504  18
   4   9   5 2586.77 126.060   5
   4  -9   5 2555.35 126.268   5
   4   9   5 2513.36 131.844  13
   4   9   5 2524.28 125.920   6
   4   9   5 2422.16 132.031   8
  -4  -9  -5 2294.53 247.001  18
   4   9   7 11359.0 278.956   6
   4  -9   7 11023.9 275.749   5
   4  -9   7 11052.0 264.094   6
   4  -9   7 11017.5 564.733   1
   4   9   7 11054.7 272.756   5
   4   9   7 11418.2 293.623  13
   4   9   7 10970.7 249.436  10
   4   9   9 540.723 64.9364   6
   4   9   9 551.797 58.1786  10
   4   9   9 555.648 69.6048  13
   4   9   9 565.889 70.3827   7
   4  -9   9 532.277 60.2899   6
   4   9  11 744.873 56.9507  10
   4   9  11 746.291 64.4100   6
   4   9  11 733.252 65.4204   7
   4  -9  11 636.339 56.5781   6
   4   9  13 1050.99 48.5253   7
   4   9  13 1092.23 48.4925   6
  -4  10  16 680.168 49.1166   7
  -4  10  16 751.412 38.8841  12
  -4 -10  16 676.973 45.9635  12
  -4  10  14 7737.77 207.785   7
  -4 -10  14 7879.06 197.471  11
  -4  10  14 7917.00 183.331  12
  -4 -10  14 7738.50 201.273  12
  -4 -10  12 9268.34 251.371  11
  -4  10  12 9438.42 253.111   7
  -4 -10  12 9255.09 235.803  14
  -4  10  12 9616.50 226.754  12
  -4 -10  12 9199.57 247.220  12
  -4 -10  10 30196.1 459.017  11
  -4  10  10 29419.3 968.485  17
  -4  10  10 31849.4 463.052   7
   4 -10 -10 30506.9 803.144   4
   4  10 -10 31489.6 869.542   4
  -4 -10  10 31154.3 446.330  15
  -4 -10  10 31113.7 458.415  12
   4 -10 -10 31410.4 901.592   3
  -4  10  10 31107.9 442.792  20
   4 -10  -8-3.07847 38.3699   3
  -4 -10   8 190.405 86.3391   2
  -4 -10   8 31.4561 37.9673  17
  -4  10   8 36.3557 52.9406  17
  -4  10   8 134.515 43.3952   7
  -4 -10   8 42.6919 29.6290  12
  -4  10   8-52.4124 48.2474  19
  -4  10   8 45.8975 26.4212  20
   4  10  -8 9.93987 45.9626   4
   4 -10  -6 3390.47 253.299   3
  -4  10   6 3418.18 264.566  19
  -4  10   6 3393.46 273.514  17
  -4 -10   6 3456.95 255.080  17
   4  10  -6 3180.12 239.818   4
  -4 -10   6 3254.68 246.341   2
  -4 -10   4 8600.83 389.059  16
  -4  10   4 9376.63 411.758  17
  -4  10   4 9609.35 390.760  18
   4  10  -4 9604.09 390.037   4
  -4 -10   4 9502.05 377.813  18
   4 -10  -4 9783.94 393.394   3
  -4  10   4 9482.57 408.776  19
  -4 -10   2 3205.61 228.181  16
  -4  10   2 3035.09 229.977  18
   4  10  -2 3380.00 228.444   4
  -4 -10   2 3124.15 234.973  18
   4 -10  -2 2904.18 201.882   3
  -4  10   2 3094.25 216.952  19
   4  10   0 12214.1 440.433   4
  -4 -10   0 12097.1 420.157  16
  -4  10   0 11862.6 474.662  18
  -4 -10   0 12446.1 494.307  18
  -4  10   0 12439.9 403.673  19
   4 -10   0 12119.9 453.074   1
  -4 -10  -2 118.952 54.0443  16
   4  10   2 246.360 74.7167   4
  -4 -10  -2 74.9840 58.7493  18
  -4  10  -2 75.7155 57.9632  18
   4 -10   2 184.242 69.1768   1
   4 -10   4 4490.13 328.089   1
  -4 -10  -4 4798.46 353.741  18
  -4  10  -4 4078.94 313.028  18
   4  10   4 4403.03 172.369   8
   4  10   4 4722.46 173.020  13
   4 -10   6 27518.6 871.574   1
   4 -10   6 26490.1 415.825   5
   4  10   6 26905.4 413.009   5
   4 -10   6 26578.0 392.696   6
   4  10   6 26667.9 418.196   6
   4  10   6 27013.0 442.507  13
  -4  10  -6 26051.0 801.742  18
  -4 -10  -6 27684.4 885.049  18
   4  10   6 26815.2 382.809  10
   4  10   8 35619.9 491.337   6
   4 -10   8 34879.1 462.209   6
   4  10   8 35426.3 516.986   7
   4  10   8 36407.9 451.862  10
   4  10   8 34952.9 510.448  13
   4  10  10 2360.15 118.323   6
   4  10  10 2367.04 123.057   7
   4 -10  10 2338.61 111.312   6
   4  10  10 2345.44 125.109  13
   4  10  10 2273.19 105.404  10
   4  10  12 13833.5 207.197  12
   4  10  12 13398.1 217.985   7
   4  10  12 13547.2 213.687   6
   4  10  12 13500.3 191.989  10
  -4 -11  15 1150.87 68.3497  12
  -4  11  15 1118.84 58.6129  12
  -4 -11  15 1136.60 65.2099  11
  -4  11  15 1129.64 73.2938   7
  -4  11  13 4404.29 143.029  12
  -4 -11  13 4279.36 158.627  12
  -4 -11  13 4330.99 146.526  14
  -4  11  13 4469.95 167.516   7
  -4 -11  13 4492.97 164.571  11
  -4 -11  11 32.4378 28.8204  14
  -4  11  11 76.8015 35.2370   7
  -4 -11  11 50.9078 36.7297  11
  -4 -11  11 32.7702 24.8317  15
  -4  11  11 57.9526 26.9518  20
  -4 -11  11 20.0641 28.7209  12
  -4 -11   9 6723.94 214.254  15
   4  11  -9 7031.96 404.121   4
  -4 -11   9 7144.35 216.487  12
  -4  11   9 7483.79 221.126  20
  -4  11   9 7345.61 220.821   7
  -4  11   9 6467.75 439.490  17
   4 -11  -9 7491.03 428.890   3
  -4  11   7 178.550 72.5794  17
   4 -11  -7 171.075 72.5106   3
   4  11  -7 160.683 78.3886   4
  -4  11   7 366.326 109.979  19
  -4 -11   7 248.958 87.0396   2
   4 -11  -5 6911.49 346.600   3
   4  11  -5 6692.32 340.846   4
  -4  11   5 7103.62 372.864  19
  -4  11   5 6555.22 364.422  17
  -4  11   5 7090.54 339.728  18
  -4 -11   3 74840.2 1138.17  16
   4  11  -3 76880.9 1110.39   4
  -4 -11   3 76227.4 1149.04  18
   4 -11  -3 74343.5 1053.66   3
  -4  11   3 77588.6 1147.68  19
  -4 -11   1 13252.4 509.934  18
  -4  11   1 13181.7 498.758  18
  -4 -11   1 13018.8 457.091  16
   4  11  -1 14010.9 474.302   4
  -4  11   1 12594.7 436.111  19
   4 -11  -1 13174.7 475.731   1
   4 -11   1 34.0068 44.5088   1
   4  11   1 42.7589 35.7453   4
  -4  11  -1 56.7301 35.6517  19
  -4 -11  -1 42.7781 41.6800  16
  -4 -11  -1 84.7179 66.9974  18
  -4  11  -1 51.3349 47.8259  18
   4 -11   3 179.734 71.7499   1
  -4 -11  -3 211.763 86.8624  18
  -4  11  -3 126.498 53.2046  18
  -4  11  -5 25981.2 809.232  18
   4  11   5 26072.0 424.461  13
   4  11   5 26455.6 374.507  10
   4  11   5 26139.9 404.450   6
   4  11   5 25885.3 392.244   5
   4 -11   5 25848.7 399.100   5
   4 -11   5 25740.3 828.788   1
  -4 -11  -5 26889.5 868.646  18
   4  11   7 3681.54 161.263   6
   4 -11   7 3353.12 149.119   5
   4  11   7 3539.26 150.153   5
   4  11   7 3439.63 162.548  13
   4 -11   7 3605.17 148.661   6
   4  11   7 3446.21 165.233   7
   4  11   7 3466.70 141.939  10
   4  11   9 1466.61 100.141   6
   4  11   9 1366.81 102.468  13
   4  11   9 1465.68 91.4004  10
   4 -11   9 1392.69 93.9876   6
   4  11   9 1546.55 107.557   7
   4  11  11 30.1793 23.7642   7
   4  11  11 40.0542 22.6329  10
   4  11  11 61.4980 26.1770   6
  -4 -12  16 702.224 40.6024  12
  -4  12  16 682.587 46.0836   7
  -4 -12  14 1002.52 71.5094  11
  -4  12  14 938.695 59.0192  12
  -4 -12  14 1051.34 74.8211  12
  -4  12  14 971.550 75.4082   7
  -4 -12  12 641.110 70.5433  11
  -4  12  12 531.289 64.9571   7
  -4 -12  12 458.958 52.0909  15
  -4 -12  12 637.207 67.8682  12
  -4 -12  12 550.084 60.0275  14
  -4  12  10 10608.5 268.977   7
  -4 -12  10 10457.5 264.644  12
  -4 -12  10 10346.8 267.578  14
  -4 -12  10 10497.2 266.725  15
  -4  12  10 9526.11 552.121  17
  -4 -12  10 10365.1 272.435  11
  -4  12  10 10074.9 257.093  20
   4 -12  -8 7112.85 403.756   3
  -4  12   8 7409.74 216.697   7
  -4 -12   8 7315.46 407.809   2
  -4 -12   8 7442.92 218.805  12
  -4  12   8 7583.21 221.396  20
  -4  12   8 7685.17 457.894  17
  -4  12   8 6696.20 411.484  19
   4  12  -8 7275.86 400.768   4
  -4  12   6 16925.9 616.101  17
   4  12  -6 17096.8 572.468   4
  -4 -12   6 16645.8 592.837   2
   4 -12  -6 17923.1 591.002   3
  -4  12   6 16807.1 605.249  19
  -4  12   4 22077.4 648.251  19
   4 -12  -4 21347.3 590.437   3
  -4 -12   4 20989.2 597.610  18
  -4 -12   4 21848.2 645.972  16
  -4  12   4 21779.4 634.232  17
   4  12  -4 21090.7 606.300   4
   4 -12  -2 1194.09 134.251   3
  -4 -12   2 1199.46 156.822  18
  -4 -12   2 1100.78 144.878  16
  -4  12   2 1232.28 146.226  19
   4  12  -2 1332.53 153.190   4
  -4  12   0 119.703 55.6843  19
  -4 -12   0 60.3286 39.0203  16
   4 -12   0 96.3255 34.8828  16
  -4 -12   0 168.231 75.1426  18
  -4  12   0 151.239 69.4531  18
   4 -12   0 139.648 65.0158   1
   4  12   0 269.335 83.2376   4
  -4  12  -2 28856.4 802.260  18
   4 -12   2 27224.0 766.195   1
  -4 -12  -2 28581.0 671.792  16
   4  12   2 28374.9 749.378   4
  -4 -12  -2 26540.5 807.297  18
  -4  12  -4 130722. 1802.39  18
   4 -12   4 133380. 884.865  15
  -4 -12  -4 134295. 1914.59  18
   4 -12   4 131583. 1825.22   1
   4 -12   4 134741. 850.586   8
   4  12   4 131861. 926.537  13
   4 -12   4 136253. 884.223  14
   4 -12   6 38365.2 1054.37   1
  -4  12  -6 38110.3 997.971  18
   4  12   6 37036.7 497.841   6
   4  12   6 37689.7 462.075  10
  -4 -12  -6 37533.1 1053.08  18
   4  12   6 37083.9 471.433   5
   4 -12   6 36589.1 476.223   5
   4  12   6 36749.2 517.256  13
   4  12   8 137570. 953.260   6
   4  12   8 139589. 1003.11  13
   4 -12   8 138376. 890.638   6
   4  12   8 138227. 1001.92   7
   4  12   8 140646. 884.241  10
   4  12  10 803.460 68.3628   6
   4  12  10 851.464 64.8107  10
   4  12  10 734.499 69.7164   7
   4  12  10 705.920 66.7541  13
   4  12  12 16053.1 224.140   7
   4  12  12 15896.7 212.985  12
   4  12  12 16165.5 195.789  10
   4  12  12 16206.9 211.514   6
  -4 -13  15 189.273 28.7454  12
  -4 -13  15 151.395 26.6323  11
  -4  13  15 201.889 33.4323   7
  -4  13  13 251.086 45.6895   7
  -4 -13  13 300.723 46.7995  11
  -4 -13  13 317.599 45.0681  14
  -4 -13  13 305.833 45.3502  12
  -4  13  11 73.7297 30.8122  20
  -4 -13  11 90.5964 38.3531  12
  -4 -13  11 30.5637 29.5483  15
  -4 -13  11 104.315 40.8756  14
  -4  13  11 81.7701 34.4042   7
  -4 -13  11 32.9054 33.0557  11
  -4 -13   9 808.999 80.8369  11
  -4  13   9 565.592 140.963  17
   4  13  -9 816.431 140.274   4
  -4 -13   9 747.729 77.6471  15
  -4  13   9 902.317 78.2555   7
  -4  13   9 691.209 72.8378  20
   4 -13  -9 863.757 154.035   3
  -4 -13   9 774.308 78.4394  12
  -4  13   9 781.032 159.505  19
  -4 -13   7-1.34669 61.4942   2
  -4 -13   7 32.3398 31.8321  12
   4  13  -7-0.73759 52.6591   4
  -4  13   7 0.75076 23.5709   7
  -4  13   7-1.76186 23.3865  20
  -4  13   7 58.0975 70.3247  17
  -4  13   7 49.7635 66.6015  19
   4 -13  -7-10.2590 38.3328   3
  -4 -13   5 875.296 138.442  16
  -4  13   5 787.127 126.836  17
   4  13  -5 707.938 120.022   4
   4 -13  -5 803.613 128.988   3
  -4  13   5 1032.36 154.945  19
   4 -13  -3 22554.6 589.920   3
  -4 -13   3 21581.3 643.003  18
   4  13  -3 21452.8 614.839   4
  -4  13   3 21622.7 639.059  19
  -4 -13   3 21444.0 641.370  16
  -4  13   3 20402.9 592.236  17
  -4  13   1 162.896 68.1938  19
  -4 -13   1 27.1598 42.7370  16
   4 -13  -1 10.8834 36.6073   1
   4  13  -1 47.0422 36.7447   4
  -4 -13   1 74.5724 63.4617  18
   4  13   1 23824.9 678.109   4
  -4 -13  -1 22860.6 630.198  16
  -4  13  -1 24125.7 599.214  19
  -4 -13  -1 22373.4 730.220  18
  -4  13  -1 23943.1 726.702  18
   4 -13   1 23279.2 692.695   1
   4 -13   3 23418.0 358.453   8
   4 -13   3 24394.9 369.080  15
  -4  13  -3 24520.9 773.077  18
   4 -13   3 23584.9 757.074   1
  -4 -13  -3 23932.3 802.714  18
   4 -13   3 23597.6 363.573  14
   4  13   3 23263.8 377.321  13
  -4  13  -5 7071.73 430.578  18
   4 -13   5 7027.56 442.434   1
   4  13   5 7197.21 200.658  10
  -4 -13  -5 7249.38 462.643  18
   4  13   5 7078.62 224.406  13
   4  13   5 7294.55 218.751   6
   4  13   7 470.723 58.2114  10
   4  13   7 489.118 66.8366  13
   4  13   7 641.376 72.8209   6
   4 -13   7 502.501 57.1553   6
   4  13   7 530.895 73.7183   7
   4  13   9 72.7442 33.9932  10
   4  13   9 96.1569 40.7990  13
   4  13   9 79.8610 43.3472   7
   4  13   9 74.5600 39.8500   6
   4  13  11 139.461 27.9477   6
   4  13  11 105.894 25.9462   7
   4  13  11 129.514 28.6984  10
  -4  14  14 1087.35 73.5344   7
  -4 -14  14 1087.22 69.1723  12
  -4 -14  14 1130.25 71.8608  11
  -4 -14  12 2277.10 116.868  14
  -4  14  12 2258.05 109.470  20
  -4  14  12 2210.86 120.291   7
  -4 -14  12 2107.75 110.278  15
  -4 -14  12 2356.70 120.600  12
  -4 -14  12 2284.16 122.578  11
  -4 -14  10 6853.64 221.256  14
  -4 -14  10 6956.50 215.271  12
  -4 -14  10 6576.00 215.745  15
  -4  14  10 6721.07 214.128   7
  -4 -14  10 6665.33 219.245  11
  -4  14  10 6592.34 209.656  20
   4 -14  -8 3230.51 279.235   3
  -4  14   8 3201.42 294.134  19
  -4 -14   8 3483.42 298.936   2
  -4 -14   8 3332.05 151.759  12
   4  14  -8 3479.59 284.702   4
  -4  14   8 3372.27 147.393   7
  -4  14   8 3017.00 291.429  17
  -4  14   8 3415.06 152.900  20
  -4 -14   8 3316.79 151.791  11
   4 -14  -6 1119.16 149.630   3
   4  14  -6 999.309 138.978   4
  -4 -14   6 959.138 79.5046  12
  -4 -14   6 921.383 150.034   2
  -4  14   6 853.467 144.353  19
  -4  14   6 1101.60 159.881  17
  -4  14   4 4335.28 282.793  17
   4 -14  -4 4454.45 274.781   3
  -4 -14   4 4179.65 298.343  16
  -4  14   4 4284.52 300.177  19
   4  14  -4 4593.10 294.006   4
   4 -14  -2 1780.87 162.325   3
  -4 -14   2 1977.07 198.925  16
  -4 -14   2 1846.24 200.234  18
  -4  14   2 1955.64 194.466  19
   4  14  -2 1744.82 184.903   4
  -4 -14   0 671.876 131.776  18
   4 -14   0 618.003 115.777   1
  -4  14   0 790.914 116.408  19
   4  14   0 483.357 96.8175   4
  -4 -14   0 614.739 116.119  16
   4 -14   2 733.426 69.2320  14
   4  14   2 588.446 111.370   4
  -4 -14  -2 609.336 131.302  18
  -4  14  -2 530.241 123.066  18
  -4 -14  -2 712.779 114.343  16
   4 -14   2 820.018 140.842   1
   4 -14   4 56145.1 1228.32   1
   4 -14   4 54174.1 547.723   8
   4 -14   4 55325.7 579.742  15
  -4  14  -4 55169.4 1199.42  18
   4 -14   4 57122.1 582.453  14
  -4 -14  -4 56209.2 1280.06  18
   4  14   4 55342.8 612.476  13
   4  14   6 533.434 67.3658   6
   4  14   6 511.702 60.1226  10
   4  14   6 528.233 68.4441  13
   4  14   8 42566.0 482.518  10
   4  14   8 42634.0 521.056   6
   4  14   8 43760.7 549.986  13
   4  14   8 43534.6 545.108   7
   4  14  10 120.087 29.7350  10
   4  14  10 53.3881 26.8406   7
  -4 -14 -10 85.5803 24.7824   9
   4  14  10 76.9951 26.4582   6
   4  14  12 2922.76 75.1521  10
   4  14  12 3062.22 86.9866  12
   4  14  12 2921.67 77.4026   6
   4  14  12 2996.31 88.2579   7
  -4  15  15 48.2393 19.0842   7
  -4 -15  15 43.5900 17.4222  12
  -4 -15  15 29.7735 16.9206  11
  -4 -15  13 7200.41 171.115  15
  -4  15  13 7625.76 201.295   7
  -4 -15  13 7279.49 183.291  14
  -4 -15  13 7329.03 189.391  12
  -4 -15  13 7426.79 197.916  11
  -4 -15  11 2591.34 135.070  11
  -4 -15  11 2484.61 127.643  15
  -4  15  11 2628.31 130.774   7
  -4  15  11 2477.69 124.476  20
  -4 -15  11 2634.17 133.672  14
  -4 -15  11 2682.13 132.901  12
  -4 -15   9 1747.64 113.153  11
  -4  15   9 1720.45 109.451  20
  -4  15   9 1723.02 108.608   7
  -4 -15   9 1639.23 112.639  14
  -4 -15   9 1762.98 108.906  12
  -4 -15   9 1629.67 112.100  15
  -4 -15   7 854.446 77.6728  11
  -4 -15   7 843.051 76.4671  12
   4 -15  -7 998.351 154.164   3
  -4 -15   7 860.984 153.552   2
  -4  15   7 969.548 81.8902   7
  -4  15   7 724.918 136.842  19
   4  15  -7 866.636 136.793   4
  -4  15   7 878.056 153.867  17
  -4  15   5 14406.4 572.686  19
  -4 -15   5 14800.1 302.733  12
  -4 -15   5 14503.4 579.198  16
   4 -15  -5 15320.6 546.545   3
  -4 -15   5 14422.7 590.436   2
   4  15  -5 14551.9 550.950   4
  -4 -15   3 41330.0 934.946  16
   4  15  -3 42036.2 903.142   4
   4 -15  -3 43271.0 833.309   3
   4  15  -1 669.586 119.064   4
  -4 -15   1 646.312 119.779  16
   4 -15  -1 753.185 116.005  16
  -4  15   1 690.863 111.786  19
  -4 -15   1 576.259 122.513  18
   4 -15  -1 782.513 128.199   1
   4 -15   1 16648.1 607.292   1
  -4  15  -1 17086.3 638.895  18
  -4 -15  -1 15058.3 628.896  18
  -4 -15  -1 15828.5 555.005  16
  -4  15  -1 16397.4 530.515  19
   4  15   1 16286.5 587.669   4
  -4  15  -3 2956.07 281.261  18
   4 -15   3 2316.79 116.757   8
   4 -15   3 2378.97 123.512  14
   4 -15   3 2378.52 252.342   1
   4  15   3 2391.06 125.326  13
   4 -15   3 2376.45 122.297  15
  -4 -15  -3 2561.03 274.585  18
  -4 -15  -5 6762.15 456.279  18
   4  15   5 7620.02 232.532  13
  -4  15  -5 7019.54 439.185  18
   4 -15   5 7770.26 225.123  15
   4 -15   5 6897.04 226.965  14
   4  15   5 7636.92 224.684   6
   4 -15   5 7937.68 475.715   1
   4  15   7 13453.4 309.157  13
   4  15   7 13728.3 311.887   7
   4  15   7 13704.9 279.652  10
   4  15   7 13488.9 294.474   6
   4  15   9 3464.34 146.231  13
   4  15   9 3547.38 144.411   7
   4  15   9 3385.99 128.431  10
   4  15   9 3334.18 135.647   6
   4  15  11 60.2016 18.5795   6
   4  15  11 53.1669 19.0390   7
   4  15  11 18.4278 14.8547  10
  -4 -16  14 6767.18 138.957  14
  -4  16  14 6727.23 165.750   7
  -4 -16  14 7040.48 164.821  11
  -4 -16  14 6917.94 153.512  12
  -4 -16  12 152.725 35.5297  15
  -4 -16  12 147.752 38.2226  12
  -4 -16  12 183.845 42.1979  11
  -4 -16  12 141.760 37.2482  14
  -4  16  12 133.687 30.4554  20
  -4  16  12 138.900 36.9912   7
  -4 -16  10 94.2814 34.8900  15
  -4 -16  10 86.4071 31.4245  12
  -4 -16  10 143.784 44.6822  14
  -4 -16  10 112.054 34.6660  11
  -4  16  10 160.318 41.2194  20
  -4  16  10 154.213 37.6604   7
   4  16  -8 73.9582 68.8203   4
  -4  16   8 54.8398 26.2864  20
  -4 -16   8 59.1781 28.2514  11
  -4 -16   8 86.5397 63.3487   2
  -4  16   8 56.1107 29.3698   7
  -4 -16   8 11.9398 30.1595  15
  -4 -16   8 22.1903 30.1933  12
  -4 -16   8 6.80499 38.0740  14
   4 -16  -8 38.3196 48.2224   3
  -4  16   8 59.3329 56.4710  19
   4 -16  -6 323.156 96.1357   3
   4  16  -6 337.412 46.1596  13
  -4  16   6 247.902 38.3198   7
  -4 -16   6 217.902 45.3946  12
  -4  16   6 407.466 107.805  19
   4 -16  -6 301.607 49.6612   8
  -4 -16   6 320.039 96.0235   2
   4  16  -6 329.131 85.6561   4
  -4 -16   6 262.197 46.1996  11
  -4 -16   4 10877.7 260.855  12
   4 -16  -4 10476.6 430.080   3
  -4 -16   4 11058.2 503.633  16
   4  16  -4 10043.3 456.714   4
   4 -16  -4 11206.3 262.800   8
  -4  16   4 10872.9 496.722  19
  -4 -16   2 1783.70 199.628  16
   4  16  -2 1759.30 190.637   4
   4 -16  -2 1850.74 199.772   1
  -4  16   2 1980.57 204.602  19
   4 -16  -2 2150.83 210.272  16
   4 -16   0 17.4221 24.0069   8
   4  16   0 56.4312 59.7599   4
  -4  16   0 147.732 57.1324  19
   4  16   0 65.3725 37.9860  19
  -4 -16   0 76.9101 49.6232  18
   4 -16   0-11.3128 39.6741   1
  -4 -16   0 104.286 56.5188  16
   4  16   2 11120.6 519.735   4
   4 -16   2 12623.8 557.788   1
  -4 -16  -2 12488.9 500.356  16
   4 -16   2 12816.7 268.442  15
  -4  16  -2 13482.0 596.804  18
   4 -16   2 11849.8 278.871  14
  -4 -16  -2 13095.3 613.972  18
   4  16   2 12995.9 279.851  13
   4 -16   2 12513.2 276.201   8
  -4  16  -4 90.9454 57.9203  18
  -4 -16  -4-23.1968 123.238  18
   4 -16   4 182.779 92.3676   1
   4 -16   4 226.743 48.3696  15
   4 -16   4 227.406 49.7027  14
   4  16   4 178.713 42.2636  13
   4 -16   4 74.6974 32.8486   8
   4  16   6 3180.17 135.998  10
   4  16   6 3247.78 153.561  13
   4  16   6 3363.70 154.715   7
   4  16   6 3171.20 144.598   6
   4  16   8 2070.60 116.777   7
   4  16   8 2244.81 116.828   6
   4  16   8 2081.23 106.672  10
   4  16   8 2094.72 119.444  13
   4  16  10 417.476 45.3235   7
   4  16  10 350.062 39.0304  10
   4  16  10 371.782 42.3920   6
  -4 -16 -10 345.242 39.1861   9
  -4 -17  15 653.496 40.1669  11
  -4  17  15 663.758 42.6031   7
  -4 -17  13 51.0198 25.6686  12
  -4 -17  13 16.6466 22.4319  14
  -4  17  13 25.0886 22.1110   7
  -4 -17  13 23.8682 19.4398  15
  -4 -17  13 11.6901 24.7153  11
  -4 -17  11 430.965 59.9203  14
  -4  17  11 518.954 59.8898  20
  -4 -17  11 473.507 60.9829  11
  -4  17  11 509.151 57.9150   7
  -4 -17  11 494.353 60.3391  12
  -4 -17  11 483.730 60.8421  15
  -4 -17   9 256.998 49.6048  12
  -4 -17   9 268.369 50.0568  11
  -4  17   9 232.035 43.7744   7
  -4 -17   9 215.488 49.7054  14
  -4  17   9 288.838 50.1609  20
  -4 -17   9 250.438 47.8218  15
  -4 -17   7 973.517 172.513   2
  -4  17   7 1218.83 185.063  19
   4  17  -7 1013.69 152.588   4
  -4 -17   7 1167.44 90.6029  11
  -4  17   7 1129.68 84.7787   7
  -4 -17   7 1206.35 96.2192  14
   4 -17  -7 1126.97 181.224  16
  -4 -17   7 1184.63 92.3003  12
   4  17  -7 1252.29 83.9780  13
   4 -17  -7 1255.23 173.289   3
   4 -17  -7 1216.87 85.0982   8
  -4 -17   5 442.712 56.5082  11
  -4 -17   5 685.218 143.163   2
   4 -17  -5 551.523 118.585  16
  -4 -17   5 440.157 111.784  16
  -4 -17   5 547.318 64.8609  12
   4  17  -5 503.650 53.1391  13
   4 -17  -5 426.119 94.0561   3
  -4  17   5 524.106 114.749  19
   4 -17  -5 460.068 59.6662   8
   4  17  -5 475.662 105.780   4
   4  17  -3 23.4458 38.6659   4
  -4 -17   3 124.687 71.8236  16
   4 -17  -3 41.3511 43.0946  16
  -4 -17   3 46.7784 32.8548  12
   4 -17  -3 27.4079 26.7128   8
  -4  17   3 72.8823 57.9708  19
  -4  17   1 196.714 62.1159  19
   4 -17  -1 98.5393 60.5969   1
  -4 -17   1 218.171 81.3627  16
   4 -17  -1 95.5496 52.5447  16
   4  17  -1 53.4149 58.8694   4
  -4 -17   1 114.752 30.4462   9
   4 -17  -1 124.361 34.5661   8
   4 -17   1 29.6994 28.8931   8
  -4  17  -1-44.4904 72.2787  18
  -4 -17  -1 30.0868 50.4466  18
   4  17   1 56.5625 27.8299  13
   4  17   1 54.9745 42.2832   4
   4 -17   1 20.5169 59.1753   1
  -4  17  -1-132.154 58.0435  19
  -4 -17  -1 33.4741 42.2085  16
   4 -17   3 4137.03 167.894  14
  -4 -17  -3 3939.25 346.524  18
  -4  17  -3 4232.64 344.050  18
   4  17   3 4263.02 167.163  13
   4 -17   3 4164.80 157.365   8
   4 -17   3 4095.95 159.916  15
   4 -17   3 4565.90 351.033   1
   4  17   5 313.172 50.4536   6
   4 -17   5 166.406 48.9104  14
   4  17   5 280.143 56.3008   7
   4  17   5 313.424 51.5007  13
   4  17   7 2898.27 136.816   7
   4  17   7 2991.35 142.648  13
   4  17   7 2618.98 121.732  10
   4  17   7 2850.80 133.246   6
   4  17   9 2059.80 104.176   7
   4  17   9 1902.23 96.5689   6
   4  17   9 2278.69 117.282  13
   4  17   9 1932.02 94.1952  10
  -4 -17  -9 1970.11 100.859   9
   4  17  11 149.591 21.0537   6
   4  17  11 170.167 26.2089   7
   4  17  11 165.663 23.0515  10
  -4  18  14 1087.39 61.4964   7
  -4 -18  14 1111.89 54.6750  12
  -4 -18  14 1008.81 59.3819  11
  -4 -18  14 1043.45 52.4079  14
  -4 -18  12 366.850 47.4167  14
  -4  18  12 437.628 48.0408  20
  -4 -18  12 460.466 54.3329  11
  -4 -18  12 389.168 47.4097  15
  -4  18  12 481.770 55.1733   7
  -4 -18  12 481.446 50.3897  12
  -4 -18  10 565.543 62.4228  12
  -4  18  10 579.340 65.0954   7
  -4 -18  10 605.215 71.2095  15
  -4 -18  10 547.565 66.2719  14
  -4  18  10 599.186 66.5774  20
  -4 -18  10 554.217 66.6610  11
  -4 -18   8 1161.73 94.6144  15
  -4  18   8 1174.55 85.3207   7
  -4  18   8 1166.12 92.2487  20
  -4 -18   8 1301.47 97.5723  11
  -4 -18   8 1279.21 95.5157  12
  -4 -18   8 1214.09 96.1845  14
   4  18  -6 433.619 111.638   4
  -4 -18   6 463.396 64.7288  14
   4 -18  -6 362.170 93.3873  16
  -4 -18   6 533.233 63.4017  12
  -4 -18   6 574.911 65.4372  11
   4 -18  -6 507.545 106.744   3
  -4 -18   6 490.182 126.258   2
   4 -18  -6 677.552 66.0420   8
  -4  18   6 475.819 117.255  19
  -4 -18   4 2176.07 246.826   2
  -4 -18   4 2290.71 124.221  12
   4  18  -4 2381.72 111.447  13
   4 -18  -4 2334.70 239.740  16
  -4  18   4 2077.05 226.865  19
   4 -18  -4 2319.76 123.731   8
  -4 -18   4 2089.37 231.210  16
   4  18  -4 2273.11 227.780   4
  -4  18   2-23.5680 28.3962  20
   4 -18  -2-32.5794 41.5630   1
  -4 -18   2 8.61290 25.1262  12
  -4 -18   2 79.7102 57.3619  16
   4 -18  -2 51.8025 53.5036  16
   4  18  -2 56.2547 30.8245  13
  -4 -18   2-18.6163 19.1603   9
   4  18  -2 51.2117 55.0254   4
   4 -18  -2 27.7481 27.3326   8
  -4  18   2 52.9596 48.1296  19
  -4 -18   0 367.767 89.0014  16
   4 -18   0 472.911 108.876   1
   4  18   0 405.426 49.4811  13
  -4 -18   0 365.870 53.9302   9
  -4  18   0 467.295 100.953  19
   4  18   0 428.463 104.839   4
   4 -18   0 403.243 53.1063   8
  -4 -18  -2 7.22712 36.1401  16
   4 -18   2 28.9682 25.4614   8
   4 -18   2 110.426 67.4018   1
   4  18   2 125.330 33.2037  13
   4  18   2 67.5112 45.2408   4
   4 -18   2 25.6600 27.9293  14
   4  18   4-1.61687 23.0051  13
   4  18   4 18.0473 29.6178   7
   4 -18   4 40.0900 30.6049  14
   4 -18   4 20.4154 31.5133  15
   4 -18   4-42.7484 43.4543   8
   4  18   6 783.100 71.5914   6
   4  18   6 696.479 62.7022  10
   4  18   6 768.658 73.8924  13
   4  18   6 793.437 75.5838   7
   4  18   8 227.419 41.1668  13
  -4 -18  -8 250.469 45.6326   9
   4  18   8 310.272 48.1833   7
   4  18   8 214.400 34.2301  10
   4  18   8 278.520 42.1705   6
  -4 -18 -10 334.922 33.3762   9
   4  18  10 350.193 36.2072   6
   4  18  10 304.171 33.8688  10
   4  18  10 357.196 38.5175   7
  -4 -19  13 1986.24 86.2415  14
  -4  19  13 1921.59 87.0767   7
  -4 -19  13 1884.92 78.4421  12
  -4 -19  13 1910.50 82.0534  15
  -4 -19  13 1866.77 89.0882  11
  -4 -19  11 2300.64 118.633  14
  -4  19  11 2197.00 111.757  20
  -4  19  11 2210.23 108.540   7
  -4 -19  11 2344.07 111.138  12
  -4 -19  11 2299.48 118.247  15
  -4 -19  11 2302.88 117.281  11
  -4 -19   9 4194.91 176.659  14
  -4 -19   9 4254.06 164.792  12
  -4 -19   9 4058.97 173.948  15
  -4  19   9 4013.33 154.783   7
  -4  19   9 3992.34 165.578  20
  -4 -19   9 3851.05 160.444  11
   4 -19  -7 148.310 38.4530   8
  -4 -19   7 105.245 39.3153  12
  -4 -19   7 44.4229 28.8232  11
  -4 -19   7 58.5916 32.0232  15
  -4 -19   7 93.9186 34.4742  14
  -4  19   5 1433.76 194.759  19
  -4 -19   5 1374.04 199.529   2
   4 -19  -5 1551.23 104.776   8
  -4 -19   5 1498.89 199.528  16
   4 -19  -5 1608.97 210.431  16
   4  19  -5 1438.23 184.503   4
  -4 -19   5 1519.93 104.093  12
  -4 -19   5 1560.12 97.8200  11
  -4 -19   5 1525.17 107.555  14
   4 -19  -3 4900.04 331.200   1
   4 -19  -3 5201.52 355.020  16
  -4 -19   3 4968.86 177.578  14
  -4 -19   3 5028.48 175.880   9
  -4  19   3 5349.56 365.410  19
   4  19  -3 4671.38 327.260   4
  -4 -19   3 5353.81 188.550  12
   4 -19  -3 4998.29 188.871   8
  -4 -19   3 4958.19 356.862  16
  -4 -19   1 185.443 38.3953   9
   4 -19  -1 140.813 73.9638   1
  -4  19   1 185.072 35.1754  20
  -4  19   1 198.434 74.0840  19
   4  19  -1 123.879 49.5560  19
   4  19  -1 107.948 27.7788  13
   4 -19  -1 184.537 45.2016   8
   4  19  -1 130.168 41.9320   4
  -4 -19   1 90.0367 64.4894  16
   4  19   1 2634.04 258.186   4
  -4 -19  -1 2454.14 244.070  16
   4 -19   1 2531.12 257.887   1
  -4  19  -1 2900.04 282.786  18
  -4 -19  -1 2558.10 139.751   9
   4  19   1 2815.62 130.610  13
   4 -19   1 2911.27 141.528   8
   4 -19   3 6375.04 212.850  14
   4 -19   3 6564.15 201.878  15
   4  19   3 6858.13 210.850  13
   4 -19   3 6679.14 427.183   1
   4 -19   3 6929.85 206.303   8
   4  19   5 32.9420 23.9953   6
   4  19   5 22.6624 24.3181  13
   4  19   5-4.33893 27.4386   7
   4  19   7 1366.67 94.5402  13
  -4 -19  -7 1208.95 91.8119   9
   4  19   7 1256.61 82.2587  10
   4  19   7 1206.84 84.8192   7
   4  19   7 1260.74 86.3804   6
  -4 -19  -9 290.369 38.0410   9
   4  19   9 235.476 35.2652   7
   4  19   9 244.556 33.7065   6
   4  19   9 292.145 35.5051  10
  -4 -20  14 717.599 44.3545  11
  -4  20  14 558.725 36.1192   7
  -4 -20  12 6543.74 157.839  12
  -4 -20  12 6523.26 173.931  14
  -4 -20  12 6880.69 179.956  11
  -4  20  12 6347.24 163.603   7
  -4 -20  12 6447.32 170.612  15
  -4  20  12 6226.28 161.352  20
  -4 -20  10 168.331 46.3909  14
  -4  20  10 131.918 37.8907  20
  -4  20  10 108.936 29.3385   7
  -4 -20  10 78.9931 29.7689  11
  -4 -20  10 136.005 39.5652  12
  -4 -20  10 87.8984 34.6843  15
  -4 -20   8 4000.88 161.564  11
  -4 -20   8 3862.00 158.251  12
  -4  20   8 4094.11 170.109  20
  -4 -20   8 3937.47 173.867  15
  -4 -20   8 3936.92 172.930  14
  -4 -20   6 444.846 60.8255  12
  -4 -20   6 357.149 52.0807  11
   4 -20  -6 362.671 50.0596   8
  -4 -20   6 362.941 58.4652  14
  -4  20   4 2673.27 262.861  19
   4 -20  -4 2834.93 271.163  16
  -4 -20   4 2743.85 137.601  14
  -4 -20   4 2706.52 137.273  12
   4 -20  -4 2629.29 249.294   1
   4 -20  -4 2956.32 142.264   8
  -4 -20   4 2933.02 299.022   2
   4  20  -4 2861.25 262.892   4
  -4 -20   4 2739.81 274.772  16
   4 -20  -2 5601.82 361.204   1
  -4 -20   2 6012.07 396.546  16
  -4 -20   2 5776.47 197.097   9
   4 -20  -2 5737.25 199.533   8
   4  20  -2 5684.68 368.536   4
   4 -20  -2 5705.84 366.801  16
  -4  20   2 5790.72 190.974  20
  -4  20   2 5189.45 359.676  19
   4  20  -2 5095.73 349.066  19
   4 -20   0 2482.61 249.589   1
  -4  20   0 2842.25 258.203  19
   4  20   0 2676.99 124.231  13
   4  20   0 2574.66 252.424   4
  -4 -20   0 2534.75 137.423   9
   4 -20   0 2738.13 139.858   8
  -4 -20   0 2633.39 262.335  16
  -4 -20  -2 77.4408 45.3091  16
  -4  20  -2 25.5879 68.0485  18
   4 -20   2 36.9416 31.7034   8
   4 -20   2 105.901 61.2214   1
  -4 -20  -2 68.6429 31.2944   9
   4  20   2 22.5147 20.1031  13
   4  20   4 2932.90 138.455  13
  -4 -20  -4 2815.44 150.116   9
   4 -20   4 2979.24 129.437   8
   4  20   6 1355.49 92.6453  13
  -4 -20  -6 1376.86 101.163   9
   4  20   6 1393.16 92.8777   6
   4  20   6 1354.18 87.1885   7
   4  20   6 1264.59 84.6674  10
   4  20   8 69.6622 31.9281  13
   4  20   8-4.08092 23.1164   6
  -4 -20  -8 2.88788 22.6648   9
   4  20   8 17.6933 18.6311   7
   4  20   8 49.7776 23.9963  10
   4  20  10 302.131 30.5584  10
   4  20  10 253.186 24.9483   6
   4  20  10 278.589 29.1257   7
  -4 -21  13 17.4091 16.0482  15
  -4 -21  13 10.6915 18.6434  11
  -4  21  13 26.0303 17.3566   7
  -4 -21  13 0.90236 19.0938  14
  -4 -21  11 11352.9 239.683  11
  -4 -21  11 11357.9 245.817  14
  -4  21  11 10790.8 216.840   7
  -4  21  11 11306.6 237.124  20
  -4 -21  11 11559.0 247.535  15
  -4 -21  11 11479.7 219.991  12
  -4 -21   9 7487.92 226.803  14
  -4 -21   9 7674.83 208.186  12
  -4  21   9 7350.18 218.415  20
  -4 -21   9 7691.54 232.995  15
  -4 -21   9 7435.14 212.863  11
  -4 -21   7 13587.1 289.996  11
  -4 -21   7 13649.7 316.064  14
   4 -21  -7 14260.4 289.143   8
  -4 -21   7 13638.8 322.432  15
  -4 -21   7 13890.8 297.436  12
   4 -21  -5 3079.05 145.465   8
  -4 -21   5 2705.32 140.304  14
  -4 -21   5 2720.90 136.580  12
   4 -21  -3 300.073 90.6329   1
  -4 -21   3-40.6047 51.4991   2
   4  21  -3 342.436 95.4741   4
  -4 -21   3 31.4367 26.1163  14
  -4 -21   3 54.2279 31.4468  12
   4 -21  -3 20.9024 43.2820   8
  -4  21   3 115.191 61.2937  19
   4  21  -3-75.0941 49.6936  19
  -4 -21   3 39.4576 28.6946   9
  -4 -21   3-26.8009 50.8478  16
   4 -21  -3 131.819 65.3883  16
  -4  21   1 10237.3 247.075  20
   4  21  -1 9954.21 485.802  19
   4  21  -1 9513.53 487.502   4
  -4 -21   1 10051.5 518.281  16
  -4 -21   1 10211.8 271.254   9
   4 -21  -1 9814.57 490.016   1
   4 -21  -1 10343.5 267.916   8
  -4  21   1 9789.21 494.971  19
   4  21   1 2900.14 129.486  13
  -4 -21  -1 2993.16 152.554   9
   4 -21   1 2869.60 276.841   1
   4 -21   1 2705.92 138.822   8
   4 -21   3 1496.13 97.3239   8
  -4 -21  -3 1371.27 106.415   9
   4  21   3 1428.82 94.1707  13
  -4 -21  -5 291.981 55.3249   9
   4  21   5 246.000 42.5618  13
   4  21   5 187.174 35.6099   6
   4  21   7 105.259 28.1945  10
   4  21   7 91.6152 29.1292  13
   4  21   7 116.217 31.0386   6
   4  21   7 122.276 30.4388   7
  -4 -21  -7 111.651 32.6416   9
   4  21   9 1008.39 56.1344   6
  -4 -21  -9 919.381 56.9889   9
   4  21   9 1018.43 58.1660  10
   4  21   9 1055.57 56.8171   7
  -4 -22  12 512.476 47.3784  14
  -4 -22  12 557.912 49.8209  11
  -4 -22  12 541.456 48.5118  15
  -4  22  12 480.085 43.1990  20
  -4  22  10 9203.17 226.951  20
  -4 -22  10 9156.75 230.373  14
  -4 -22  10 9208.51 221.003  11
  -4 -22  10 9071.51 202.710  12
  -4 -22  10 8932.70 230.884  15
  -4 -22   8 6120.70 210.753  15
   4 -22  -8 5815.39 170.308   8
  -4 -22   8 6270.04 208.050  14
  -4 -22   8 5855.54 185.818  11
  -4 -22   8 5781.88 182.420  12
  -4  22   8 5968.60 200.565  20
  -4 -22   6 17505.3 313.744  11
  -4 -22   6 17014.5 360.069  15
  -4 -22   6 17720.2 331.682  12
   4 -22  -6 18118.4 337.444   8
  -4 -22   6 17336.6 349.984  14
   4 -22  -4 120.602 45.0646   8
  -4 -22   4 50.6614 32.1971  14
  -4 -22   4 72.4180 32.2370  12
   4 -22  -2 1017.43 90.9388   8
  -4  22   2 1147.54 87.7677  20
  -4 -22   2 1026.86 86.4196   9
   4 -22   0 8291.65 237.605   8
  -4 -22   0 7819.07 242.881   9
   4 -22   2 166.463 38.7035   8
  -4 -22  -2 109.271 42.1357   9
   4 -22   4 633.053 63.4719   8
  -4 -22  -4 549.529 67.8970   9
   4  22   4 601.652 61.8256  13
   4  22   6-22.2806 22.6529  13
  -4 -22  -6 18.5562 25.9107   9
   4  22   6 6.69308 19.7912   6
   4  22   6-2.62121 18.7850  10
   4  22   8 983.997 56.5719   7
   4  22   8 993.540 61.1477   6
   4  22   8 967.254 61.4867  10
  -4 -22  -8 1046.76 70.0466   9
   4  22  10 4922.13 93.2018  10
  -4 -23  13 35.7754 13.6747  15
  -4 -23  13 34.7314 15.7450  14
  -4 -23  13 41.9995 15.8735  11
  -4 -23  11 306.504 41.5622  15
  -4 -23  11 343.243 44.7319  14
  -4  23  11 311.557 39.5301  20
  -4 -23  11 320.059 39.4376  11
  -4 -23   9 359.059 54.4361  15
  -4 -23   9 391.698 58.1936  14
  -4 -23   9 259.165 37.9904  12
  -4 -23   9 178.486 37.1022  11
  -4  23   9 283.675 47.7264  20
  -4 -23   7 4686.91 187.036  15
   4 -23  -7 4741.82 162.516   8
  -4  23   7 4585.11 175.594  20
  -4 -23   7 4647.10 179.258  14
  -4 -23   7 4611.95 162.654  12
  -4 -23   7 4602.69 159.210  11
   4 -23  -5 181.007 40.9544   8
  -4 -23   5 161.652 41.1516  15
  -4 -23   5 150.645 41.8289  14
  -4 -23   5 125.529 34.0760  12
   4 -23  -3 10350.0 268.062   8
  -4 -23   3 9476.94 238.555  14
  -4 -23   3 9717.99 249.331   9
  -4  23   3 10146.9 258.407  20
  -4  23   1 2113.18 111.705  20
   4 -23  -1 2100.12 125.605   8
  -4 -23   1 2098.24 124.452   9
   4 -23   1 2401.31 128.507   8
  -4 -23  -1 2360.34 135.339   9
   4 -23   3 1310.81 88.5215   8
  -4 -23  -3 1394.94 105.219   9
   4  23   5 1300.41 84.6581   6
  -4 -23  -5 1163.74 90.6882   9
   4  23   5 1311.03 82.0600  13
   4  23   7 42.2007 22.6765  13
  -4 -23  -7 28.2322 25.6618   9
   4  23   7 16.2208 20.3726  10
   4  23   7-0.18295 16.6494   6
  -4 -23  -9 3282.62 87.3288   9
   4  23   9 3344.14 91.5628  10
  -4 -24  12 1196.10 62.2308  14
  -4 -24  12 1247.61 62.8795  15
  -4  24  12 1146.33 55.4427  20
  -4 -24  12 1216.34 60.1351  11
  -4 -24  10-0.84119 29.1523  14
  -4 -24  10 45.9587 24.3544  15
  -4 -24  10 86.0119 25.1266  11
  -4  24  10 20.1267 20.1111  20
  -4 -24   8 1901.45 114.577  15
   4 -24  -8 1974.25 95.1129   8
  -4 -24   8 1951.89 95.9246  12
  -4  24   8 2022.64 114.522  20
  -4 -24   8 2135.23 117.364  14
  -4 -24   8 1990.38 100.466  11
  -4 -24   6 88.7164 40.7173  14
  -4  24   6 43.5769 27.4323  20
   4 -24  -6 93.9916 38.2233   8
  -4 -24   6 11.4755 28.7708  12
   4 -24  -4 10751.6 272.692   8
  -4  24   4 10411.1 263.042  20
  -4 -24   4 9753.38 245.379  14
  -4 -24   4 10180.3 271.610  15
   4 -24  -2 4531.68 180.014   8
  -4  24   2 4293.96 162.813  20
  -4 -24   2 4191.74 167.729   9
   4 -24   0 2247.52 127.832   8
  -4 -24   0 2137.00 126.642   9
   4 -24   2 9535.01 239.689   8
  -4 -24  -2 8949.68 256.799   9
   4 -24   4 3161.58 122.064   8
  -4 -24  -4 3396.56 153.143   9
   4  24   4 3242.80 132.485   6
  -4 -24  -6 41.2882 27.7240   9
   4  24   6 65.7067 24.3529  10
   4  24   6 24.6236 17.4931   6
  -4 -24  -8 219.078 29.4527   9
   4  24   8 261.547 27.2850   6
   4  24   8 283.267 32.0700  10
  -4 -25  11 1370.66 72.8313  15
  -4 -25  11 1431.98 67.8716  11
  -4  25  11 1340.13 69.6466  20
  -4 -25  11 1281.91 69.1123  14
  -4 -25   9 272.017 35.9765  11
  -4  25   9 265.426 41.9283  20
  -4 -25   9 283.664 45.8152  15
  -4 -25   9 279.637 42.3352  14
  -4 -25   7 4206.53 168.390  15
   4 -25  -7 4417.87 149.630   8
  -4 -25   7 4365.83 162.429  14
  -4  25   7 4346.69 164.079  20
  -4 -25   7 4289.63 138.838  11
  -4  25   5 256.965 44.2088  20
  -4 -25   5 357.719 50.9878  14
  -4 -25   5 284.491 50.4845  15
   4 -25  -5 354.553 54.0102   8
  -4  25   3 438.612 56.8622  20
  -4 -25   3 460.774 58.3496   9
  -4 -25   3 411.185 55.0023  15
   4 -25  -3 500.528 64.0650   8
  -4 -25   1 475.810 58.8224   9
  -4 -25   1 517.618 59.5812  15
   4 -25  -1 369.036 59.1890   8
  -4 -25  -1 265.823 51.3346   9
   4 -25   1 361.847 55.9278   8
  -4 -25  -3 60.2742 33.6005   9
   4 -25   3 29.6225 21.0210   8
  -4 -25  -5 1507.30 95.0066   9
   4  25   5 1525.09 84.5380  10
   4  25   5 1522.35 82.9547   6
  -4 -25  -7 350.301 39.7521   9
   4  25   7 381.406 35.4510   6
   4  25   7 409.537 39.1109  10
  -4 -26  12 785.553 41.4603  14
  -4 -26  12 771.500 40.2549  15
  -4  26  10 1150.33 69.1406  20
  -4 -26  10 1182.38 70.5271  14
  -4 -26  10 1101.47 60.2240  11
  -4 -26  10 1124.98 69.7502  15
  -4 -26   8 126.608 24.9688  11
  -4  26   8 134.156 33.8103  20
  -4 -26   8 173.139 36.2993  14
  -4 -26   8 172.867 40.4127  15
   4 -26  -8 165.955 30.3760   8
  -4  26   6 307.228 46.6699  20
  -4 -26   6 194.093 34.7096  14
  -4 -26   6 299.929 52.8245  15
   4 -26  -6 336.185 51.4243   8
  -4  26   4 1210.85 89.5937  20
  -4 -26   4 1164.09 88.4663  15
  -4 -26   4 1213.95 81.3141  14
   4 -26  -4 1190.10 87.4283   8
  -4 -26   2 6361.48 200.522   9
   4 -26  -2 6523.07 208.930   8
  -4 -26   2 6570.72 199.986  15
  -4  26   2 6422.64 190.258  20
  -4 -26   0 1180.67 91.5696   9
   4 -26   0 1270.87 92.0097   8
  -4 -26  -2 6739.30 212.244   9
   4 -26   2 6651.68 188.283   8
   4 -26   4 142.469 27.3503   8
   4  26   4 154.649 31.4775   6
  -4 -26  -4 217.533 42.8940   9
   4  26   6 210.957 29.0568   6
  -4 -26  -6 199.911 35.5200   9
   4  26   6 221.140 31.9038  10
   4  26   8 268.049 25.1015  10
  -4 -26  -8 338.975 27.9533   9
  -4 -27  11 1279.06 58.1528  14
  -4 -27  11 1219.34 57.5332  15
  -4  27  11 1231.27 55.8443  20
  -4 -27  11 1180.43 47.5410  11
  -4 -27   9 2580.02 103.203  14
  -4 -27   9 2534.28 86.3397  11
  -4  27   9 2552.72 105.708  20
  -4 -27   9 2721.90 110.295  15
   4 -27  -7 453.449 45.8097   8
  -4 -27   7 546.741 55.7047  14
  -4 -27   7 541.894 58.5831  15
  -4  27   7 535.769 58.1240  20
  -4  27   5 41.7233 29.3112  20
  -4 -27   5 29.8364 22.4028  14
  -4 -27   5 48.6005 26.5576  15
   4 -27  -5 46.4599 31.4779   8
   4 -27  -3 5758.57 188.919   8
  -4 -27   3 5263.40 170.716   9
  -4  27   3 5336.02 172.566  20
  -4 -27   3 5178.83 174.842  15
  -4 -27   1 4562.41 169.104   9
   4 -27  -1 4843.46 172.899   8
  -4 -27  -1 2431.26 125.654   9
   4 -27   1 2530.55 119.716   8
  -4 -27  -3 523.968 59.2319   9
   4 -27   3 380.676 44.1023   8
  -4 -27  -5 17.1740 19.3074   9
   4  27   5 43.9741 19.8999  10
   4  27   5 13.0651 13.6588   6
   4  27   7 13.2984 12.6351  10
  -4 -27  -7 27.6202 13.3605   9
  -4 -28  10 1648.79 70.2424  14
  -4 -28  10 1723.72 73.6834  15
  -4  28  10 1604.23 70.5610  20
  -4 -28   8 5682.76 151.289  14
  -4 -28   8 5683.67 159.813  15
  -4  28   8 5617.82 157.418  20
   4 -28  -8 5258.53 123.378   8
  -4 -28   6 4369.86 139.725  14
   4 -28  -6 4726.63 149.321   8
  -4 -28   6 4641.71 157.438  15
  -4  28   6 4551.10 153.707  20
   4 -28  -4 145.618 37.9565   8
  -4 -28   4 130.008 34.4343  15
  -4  28   4 119.991 29.5714  20
  -4 -28   2 320.124 44.1392   9
  -4  28   2 452.359 47.8522  20
  -4 -28   2 337.045 44.5559  15
   4 -28  -2 513.590 62.9747   8
  -4 -28   0 27.6268 26.3100   9
   4 -28   0-18.6878 24.1766   8
  -4 -28  -2 325.800 47.5149   9
   4 -28   2 382.879 45.4355   8
  -4 -28  -4 75.7948 27.4023   9
   4  28   4 107.589 24.0077   6
   4  28   6 74.0457 19.8387  10
  -4 -28  -6 45.1094 18.5065   9
  -4 -29   9 5180.31 122.433  14
  -4 -29   9 5360.36 131.484  15
  -4  29   9 5363.86 132.141  20
  -4 -29   7 3830.41 118.961  14
  -4 -29   7 3857.92 129.428  15
  -4  29   7 3759.63 128.443  20
   4 -29  -7 3617.63 111.768   8
  -4  29   5 13.7893 18.0351  20
  -4 -29   5-14.6868 20.6746  14
   4 -29  -5 25.8180 23.4593   8
  -4 -29   5 3.87914 21.9437  15
  -4 -29   3 82.2901 28.2631   9
  -4 -29   3 38.7187 18.1635  15
   4 -29  -3 34.6817 27.2823   8
  -4  29   3-0.90020 19.0069  20
  -4 -29   1 5992.11 177.760   9
   4 -29  -1 6386.47 182.920   8
   4 -29   1 3288.74 121.776   8
  -4 -29  -1 3331.57 133.924   9
   4 -29   3 416.000 38.7885   8
  -4 -29  -3 459.078 51.0362   9
   4  29   3 466.257 40.7838   6
   4  29   5 169.555 25.6209  10
  -4 -29  -5 220.858 32.7319   9
  -4 -30   8 1979.74 73.3513  14
  -4 -30   8 2038.73 80.8192  15
  -4  30   8 2095.28 83.9662  20
  -4 -30   6 651.227 46.4349  14
  -4  30   6 613.437 52.1629  20
   4 -30  -6 580.093 47.5685   8
  -4 -30   6 594.782 51.1464  15
  -4 -30   4 100.826 25.0898  15
  -4  30   4 83.1207 26.3207  20
   4 -30  -4 98.0692 34.3220   8
   4 -30  -2 99.2714 35.2048   8
  -4 -30   2 32.9478 20.4172   9
  -4 -30   0 1419.46 84.5092   9
   4 -30   0 1329.97 78.2615   8
   4  30   2 38.3371 16.4515   6
   4 -30   2 50.9121 21.1726   8
  -4 -30  -2 15.1593 19.6995   9
   4  30   4 446.656 37.4579  10
  -4 -30  -4 478.876 44.4531   9
  -4 -31   7 241.565 26.5038  14
  -4  31   7 204.080 28.1166  20
   4 -31  -7 199.910 23.8453   8
  -4 -31   7 192.605 26.4679  15
  -4 -31   5 536.536 44.0932  15
   4 -31  -5 506.407 45.3028   8
  -4  31   5 581.755 47.9509  20
  -4  31   3 866.528 54.5023  20
  -4 -31   3 913.512 56.3213   9
  -4 -31   1-7.23265 20.0746   9
   4 -31  -1-20.5773 22.4855   8
  -4 -31  -1 113.325 26.4071   9
   4 -31   1 59.1179 22.1636   8
  -4 -31  -3 36.1892 19.3105   9
  -4 -31  -5 15.8426 10.7339   9
   4  31   5-7.53131 12.7843  10
   4 -32  -6 735.409 43.8509   8
  -4 -32   6 753.370 43.2446  15
  -4  32   6 842.181 50.4288  20
   4 -32  -4 2348.63 89.3232   8
  -4  32   4 2148.64 78.9019  20
  -4 -32   2 151.853 25.0571   9
   4 -32  -2 192.625 33.3373   8
  -4 -32   0 935.094 58.7645   9
   4 -32   0 906.892 55.0628   8
  -4 -32  -2 156.971 26.0305   9
   4 -32   2 161.889 21.1354   8
  -4 -32  -4 1019.52 48.5329   9
   4  32   4 959.937 40.8660  10
  -4  33   5 106.743 17.9967  20
   4 -33  -5 91.9849 17.5284   8
   4 -33  -3-5.05730 17.6262   8
   4 -33  -1-0.45732 19.4218   8
  -4 -33   1-3.09925 13.6250   9
   4 -33   1 5.15157 11.8449   8
  -4 -33  -1 2.49580 12.0260   9
   4 -34  -4-6.16408 12.2952   8
   4 -34  -2 497.810 36.5285   8
   4 -34   0 8.37917 11.3459   8
  -4 -34   0 1.02158 13.0918   9
  -5   0  15-9.64593 27.5821   7
  -5   0  15 7.12768 24.8302  12
  -5   0  13 3.21740 28.2228  12
  -5   0  13-11.2491 29.2827   7
  -5   0  13 20.3617 24.0577  11
  -5   0  11-1.54394 26.5787  12
  -5   0  11 20.9937 26.8468   7
   5   0  -9-35.9883 67.2470   4
   5   0  -9 4.18324 44.1042   3
  -5   0   9-7.53973 33.8971   7
  -5   0   9-8.97403 31.2050  12
  -5   0   9 38.3959 60.7460  17
  -5   0   9-9.67587 27.7027  20
  -5   0   7 9.63348 59.3121  17
   5   0  -7 70.4468 42.1871   4
   5   0  -7 56.7445 64.1638   3
  -5   0   5 94.6442 53.7578  18
   5   0  -5 54.1421 49.3970   4
   5   0  -5 13.0691 44.9117   3
   5   0  -3 54.5349 39.9849   4
  -5   0   3 62.8000 38.9075  18
   5   0  -1 52.7954 37.8348   4
   5   0  -1 30.9279 49.6792   1
  -5   0   1 10.9622 44.5510  18
   5   0   1-3.22372 37.1185   1
  -5   0  -1 4.51937 37.6211  18
   5   0   3 64.1010 54.7860   1
   5   0   3-0.78024 23.8384   5
  -5   0  -3-58.7741 63.4008  18
   5   0   5-0.13846 24.5417   6
  -5   0  -5-62.9374 57.1455  18
   5   0   5 20.6539 23.1467  13
   5   0   5 18.4496 22.9268   8
   5   0   5 46.4530 32.0458   5
   5   0   5 49.9408 51.0447   1
   5   0   7 11.8676 29.6845  13
   5   0   7-19.5559 29.9969   5
   5   0   7-11.6565 24.1880   6
   5   0   9 33.3454 26.1608   6
   5   0   9-11.3233 22.9683   7
   5   0  11-7.54527 18.4135   6
   5   0  11-5.45045 16.4224   7
  -5  -1  16 1586.18 72.0638  12
  -5   1  16 1629.37 71.4996  12
  -5  -1  14 58.2772 35.2094  12
  -5   1  14 16.4625 24.6977  12
  -5  -1  14-5.12385 22.1700   7
  -5   1  14 31.2034 28.4761   7
  -5  -1  14 28.5909 19.2798  11
  -5  -1  12 1033.02 84.6322  12
  -5   1  12 1137.32 86.9254  12
  -5  -1  12 1135.71 89.5371   7
  -5   1  12 1169.52 90.5810   7
  -5  -1  10 9383.71 561.170  17
  -5   1  10 9341.64 562.121  17
   5   1 -10 10355.2 494.796   3
   5  -1 -10 10374.3 506.161   3
  -5  -1  10 9538.07 249.061  12
  -5   1  10 9576.78 245.912  12
  -5  -1  10 9648.04 258.374   7
  -5   1  10 9669.71 261.059   7
   5   1 -10 9939.28 477.645   4
   5  -1 -10 9696.30 467.261   4
  -5  -1   8 41056.7 1091.89  17
  -5   1   8 41299.5 1097.01  17
   5   1  -8 41163.0 935.634   3
   5  -1  -8 43991.0 978.492   3
  -5  -1   8 42130.4 508.424  20
  -5   1   8 42103.6 509.793  20
   5   1  -8 43276.4 910.971   4
   5  -1  -8 43234.5 891.052   4
  -5  -1   8 42369.1 514.121   7
  -5   1   8 41634.2 518.199   7
  -5  -1   8 42982.1 493.669  12
   5   1  -6 18941.7 548.855   4
   5  -1  -6 19249.6 537.130   4
   5  -1  -6 18411.1 598.419   3
   5   1  -6 19626.9 610.047   3
   5   1  -4 10863.9 383.182   4
   5  -1  -4 10388.0 359.714   4
   5  -1  -4 11167.6 444.969   3
  -5   1   4 11684.7 429.328  18
  -5  -1   4 11016.8 419.084  18
  -5  -1   2 225.875 66.7771  18
  -5   1   2 114.635 45.5362  18
   5  -1  -2 107.672 36.7620   4
   5   1  -2 170.128 51.2999   4
   5  -1   0 4889.93 277.417   1
   5   1   0 4848.67 266.103   1
   5   1   0 5294.59 252.607   4
  -5  -1   0 4578.83 305.576  18
  -5   1   0 5082.86 322.808  18
   5   1   2 1136.43 140.987   1
   5  -1   2 1118.09 142.965   1
  -5   1  -2 1244.20 173.763  18
  -5  -1  -2 1136.13 164.362  18
   5  -1   4 783.849 71.4315  13
   5   1   4 902.933 79.2805  13
   5   1   4 699.244 64.3821   6
   5  -1   4 852.043 72.0203   6
   5  -1   4 874.744 75.4080   8
   5   1   4 883.056 76.9770   8
  -5  -1  -4 787.522 153.302  18
  -5   1  -4 749.721 148.645  18
   5  -1   4 881.211 79.8487   5
   5   1   4 984.140 85.6341   5
   5   1   4 748.930 122.464   1
   5  -1   4 789.579 140.011   1
   5   1   6 8297.88 236.446  13
   5  -1   6 8466.16 232.398  13
   5   1   6 8740.62 226.176   8
   5   1   6 8361.24 232.390   6
   5  -1   6 8227.54 228.000   6
  -5  -1  -6 8127.13 483.271  18
  -5   1  -6 7682.21 473.532  18
   5  -1   6 8910.20 467.562   1
   5   1   6 8260.10 247.659   5
   5  -1   6 8667.88 253.686   5
   5  -1   8 4389.72 163.199  13
   5   1   8 4582.93 171.880  13
   5  -1   8 4484.59 175.233   7
   5   1   8 4543.69 180.359   7
   5  -1   8 4484.77 169.127   6
   5   1   8 4678.89 173.374   6
   5  -1   8 4298.21 173.373   5
   5   1   8 4493.29 177.466   5
   5  -1  10 11451.2 223.454   7
   5   1  10 11966.6 237.697   7
   5  -1  10 11708.7 238.047   6
   5   1  10 11962.6 244.143   6
   5   1  12 592.193 40.2591   6
   5  -1  12 540.255 37.7424   6
  -5   2  15 4769.76 145.282   7
  -5  -2  15 4847.90 145.566  12
  -5   2  15 5029.78 144.003  12
  -5  -2  13 649.362 67.9873  12
  -5   2  13 615.025 66.5904  12
  -5  -2  13 684.256 69.1382   7
  -5   2  13 667.666 69.4696   7
  -5  -2  13 498.754 56.6286  11
  -5  -2  11 741.042 76.8777  12
  -5   2  11 776.586 72.9894  12
  -5  -2  11 730.702 75.7940   7
  -5   2  11 744.373 75.6456   7
  -5  -2   9 27585.7 412.442  12
  -5   2   9 28730.1 407.076  12
  -5   2   9 28365.0 421.588  20
  -5  -2   9 27946.4 426.464   7
  -5   2   9 28076.1 435.063   7
   5   2  -9 27412.1 776.861   3
   5  -2  -9 26634.7 789.670   3
   5   2  -9 28286.4 776.592   4
   5  -2  -9 27289.4 745.024   4
  -5  -2   9 28009.6 930.360  17
  -5   2   9 28780.9 952.069  17
   5   2  -7 2819.31 238.268   3
   5  -2  -7 2592.79 231.092   3
   5   2  -7 2993.69 233.954   4
   5  -2  -7 2993.48 222.807   4
  -5  -2   7 2990.45 283.108  17
  -5   2   7 2869.04 282.890  17
   5   2  -5 531.971 101.809   3
   5  -2  -5 655.160 116.327   3
[truncated: 2,946,196 more chars]
